# Supplementary material for: Functional genomic analysis delineates regulatory mechanisms of GWAS-identified bipolar disorder risk variants
Source: Genome Med. 2022 May 20;14:53. doi: 10.1186/s13073-022-01057-3 (PMC9121601; doi:10.1186/s13073-022-01057-3)
Supplement: Supplementary file 2 — Additional file 2: Supplementary Table S1, Supplementary Tables S6-S9. [file 13073_2022_1057_MOESM2_ESM.xlsx]

## Sheet: S1
Supplementary Table 1. BD index SNPs and SNPs that were in linkage disequilibrium with the index SNPs (r2>0.6)
Index SNP	Chr	Index SNP Position	LD SNPs	LD SNPs Position	r2
rs7544145	1	150138699	rs7544145	150138699	1
rs57681866	2	57975714	rs57681866	57975714	1
rs57195239	2	97376407	rs57195239	97376407	1
rs17183814	2	166152389	rs17183814	166152389	1
rs61332983	2	194465711	rs2357813	194462988	1
rs61332983	2	194465711	rs57620246	194463024	1
rs61332983	2	194465711	rs2357814	194463076	1
rs61332983	2	194465711	rs13003404	194464707	1
rs61332983	2	194465711	rs6735883	194465067	1
rs61332983	2	194465711	rs61332983	194465711	1
rs61332983	2	194465711	rs34061703	194466099	1
rs61332983	2	194465711	rs6743545	194466799	1
rs61332983	2	194465711	rs12992300	194467167	1
rs61332983	2	194465711	rs66530560	194467456	1
rs61332983	2	194465711	rs6748251	194468524	1
rs61332983	2	194465711	rs6709370	194468850	1
rs61332983	2	194465711	rs4524132	194469307	1
rs61332983	2	194465711	rs6714393	194470474	1
rs61332983	2	194465711	rs2357869	194471138	1
rs9834970	3	36856030	rs9834970	36856030	1
rs2302417	3	52814256	rs2302417	52814256	1
rs3804640	3	107793709	rs3804640	107793709	1
rs3804640	3	107793709	rs17827795	107794140	1
rs11724116	4	162294038	rs11724116	162294038	1
rs11724116	4	162294038	rs79360559	162300131	1
rs10035291	5	80796368	rs10035291	80796368	1
rs329319	5	133906609	rs329319	133906609	1
rs55648125	6	50816718	rs55648125	50816718	1
rs57970360	6	72519394	rs57970360	72519394	1
rs2388334	6	98591622	rs968050	98574560	1
rs2388334	6	98591622	rs12202969	98576223	1
rs2388334	6	98591622	rs9372734	98577689	1
rs2388334	6	98591622	rs12206087	98582900	1
rs2388334	6	98591622	rs368393805	98584711	1
rs2388334	6	98591622	rs201168005	98584713	1
rs2388334	6	98591622	rs570208294	98584715	1
rs2388334	6	98591622	rs71721600	98584717	1
rs2388334	6	98591622	rs368928614	98584720	1
rs2388334	6	98591622	rs9320913	98584733	1
rs2388334	6	98591622	rs2388334	98591622	1
rs10455979	6	166995260	rs10455979	166995260	1
rs113779084	7	11871787	rs113779084	11871787	1
rs17150022	7	24771777	rs17150022	24771777	1
rs17150022	7	24771777	rs80012185	24774299	1
rs17150022	7	24771777	rs6976330	24774731	1
rs17150022	7	24771777	rs75575419	24779950	1
rs17150022	7	24771777	rs151065367	24780078	1
rs17150022	7	24771777	rs3779463	24780777	1
rs17150022	7	24771777	rs11509139	24781080	1
rs17150022	7	24771777	rs11509873	24781456	1
rs17150022	7	24771777	rs12665974	24781824	1
rs17150022	7	24771777	rs78436753	24792101	1
rs17150022	7	24771777	rs6979037	24793210	1
rs73188321	7	105048158	rs73188321	105048158	1
rs13231398	7	110197412	rs2136009	110190939	1
rs13231398	7	110197412	rs2940390	110196988	1
rs13231398	7	110197412	rs13231398	110197412	1
rs13231398	7	110197412	rs528914683	110201086	1
rs13231398	7	110197412	rs2966427	110206775	1
rs10994318	10	62125856	rs61846516	62123438	1
rs10994318	10	62125856	rs10994318	62125856	1
rs10994318	10	62125856	rs4948412	62146576	1
rs59134449	10	111745562	rs59134449	111745562	1
rs10896090	11	65945186	rs10791849	65890597	1
rs10896090	11	65945186	rs7124165	65901218	1
rs10896090	11	65945186	rs12797586	65901755	1
rs10896090	11	65945186	rs10896086	65914764	1
rs10896090	11	65945186	rs7126075	65940563	1
rs10896090	11	65945186	rs10791850	65941471	1
rs10896090	11	65945186	rs2177054	65944612	1
rs10896090	11	65945186	rs10896090	65945186	1
rs7122539	11	66662731	rs7122539	66662731	1
rs12575685	11	70517927	rs12575685	70517927	1
rs73496688	11	79156748	rs73496688	79156748	1
rs10744560	12	2387099	rs10744560	2387099	1
rs4447398	15	42904904	rs1197546	42902246	1
rs4447398	15	42904904	rs11632169	42903115	1
rs4447398	15	42904904	rs4447398	42904904	1
rs139221256	15	85357857	rs139221256	85357857	1
rs11647445	16	9926966	rs11647445	9926966	1
rs112114764	17	42201041	rs112114764	42201041	1
rs884301	17	53367464	rs876720	53366515	1
rs884301	17	53367464	rs884303	53367300	1
rs884301	17	53367464	rs884301	53367464	1
rs11557713	18	60243876	rs11557713	60243876	1
rs111444407	19	19358207	rs111444407	19358207	1
rs138321	22	41209304	rs7287625	41208017	1
rs138321	22	41209304	rs138321	41209304	1
rs138321	22	41209304	rs138324	41210549	1
rs57970360	6	72519394	rs9360500	72520095	0.996107
rs57970360	6	72519394	rs4330511	72521571	0.996107
rs57970360	6	72519394	rs34156795	72522092	0.996107
rs57970360	6	72519394	rs35734606	72522595	0.996107
rs57970360	6	72519394	rs1590791	72524072	0.996107
rs57970360	6	72519394	rs1932315	72524494	0.996107
rs57970360	6	72519394	rs12193787	72525909	0.996107
rs57970360	6	72519394	rs12213602	72525946	0.996107
rs57970360	6	72519394	rs7774681	72527436	0.996107
rs57970360	6	72519394	rs7761439	72528304	0.996107
rs57970360	6	72519394	rs10455249	72528499	0.996107
rs57970360	6	72519394	rs1576241	72529277	0.996107
rs138321	22	41209304	rs138312	41202136	0.996032
rs138321	22	41209304	rs7291189	41210831	0.996017
rs10035291	5	80796368	rs13159500	80797436	0.995422
rs57195239	2	97376407	rs56351161	97373817	0.995388
rs57195239	2	97376407	rs56361249	97380229	0.995388
rs57195239	2	97376407	rs67570263	97383007	0.995388
rs57195239	2	97376407	rs77227525	97385153	0.995388
rs57195239	2	97376407	rs72809828	97392778	0.995388
rs57195239	2	97376407	rs6746896	97410949	0.995388
rs112114764	17	42201041	rs4793079	42201956	0.995089
rs112114764	17	42201041	rs4793080	42205593	0.995089
rs112114764	17	42201041	rs186603	42207884	0.995089
rs112114764	17	42201041	rs227578	42210189	0.995089
rs112114764	17	42201041	rs2905983	42212429	0.995089
rs112114764	17	42201041	rs79755867	42214271	0.995089
rs112114764	17	42201041	rs8078174	42217724	0.995089
rs112114764	17	42201041	rs227581	42221924	0.995089
rs112114764	17	42201041	rs227580	42223068	0.995089
rs112114764	17	42201041	rs227584	42225547	0.995089
rs112114764	17	42201041	rs227583	42231698	0.995089
rs112114764	17	42201041	rs2246287	42232442	0.995089
rs112114764	17	42201041	rs28897216	42240824	0.995089
rs112114764	17	42201041	rs2526019	42242629	0.995089
rs112114764	17	42201041	rs7207464	42245033	0.995089
rs112114764	17	42201041	rs6503488	42246158	0.995089
rs112114764	17	42201041	rs375263726	42250095	0.995089
rs112114764	17	42201041	rs3826412	42255097	0.995089
rs112114764	17	42201041	rs721769	42261588	0.995089
rs10896090	11	65945186	rs3953856	65965908	0.99345
rs10896090	11	65945186	rs2889313	65966066	0.99345
rs111444407	19	19358207	rs112219496	19358086	0.992783
rs10455979	6	166995260	rs763193	166996127	0.992347
rs57970360	6	72519394	rs4519976	72521283	0.992214
rs57970360	6	72519394	rs12192614	72522036	0.992214
rs57970360	6	72519394	rs9342888	72523302	0.992214
rs61332983	2	194465711	rs1600089	194464854	0.992134
rs61332983	2	194465711	rs4462798	194469681	0.992134
rs2388334	6	98591622	rs1487445	98565211	0.992075
rs2388334	6	98591622	rs77910749	98566506	0.992075
rs2388334	6	98591622	rs138027849	98583487	0.992075
rs112114764	17	42201041	rs2631298	42219832	0.990206
rs112114764	17	42201041	rs12944572	42245241	0.990206
rs112114764	17	42201041	rs7089	42269017	0.990206
rs112114764	17	42201041	rs11656871	42269141	0.990206
rs112114764	17	42201041	rs6503490	42246656	0.990151
rs17150022	7	24771777	rs80195870	24774468	0.989873
rs17150022	7	24771777	rs138731899	24775318	0.989873
rs17150022	7	24771777	rs146197383	24776030	0.989873
rs17150022	7	24771777	rs75861367	24776192	0.989873
rs17150022	7	24771777	rs114829110	24776761	0.989873
rs17150022	7	24771777	rs77112403	24776784	0.989873
rs17150022	7	24771777	rs114142225	24777873	0.989873
rs17150022	7	24771777	rs111383872	24778113	0.989873
rs17150022	7	24771777	rs6949503	24778961	0.989873
rs17150022	7	24771777	rs75678193	24782761	0.989873
rs17150022	7	24771777	rs79971637	24782781	0.989873
rs17150022	7	24771777	rs77162489	24783656	0.989873
rs17150022	7	24771777	rs75107726	24783693	0.989873
rs17150022	7	24771777	rs79251484	24783745	0.989873
rs17150022	7	24771777	rs71582854	24783981	0.989873
rs17150022	7	24771777	rs12154597	24785882	0.989873
rs17150022	7	24771777	rs12665866	24787279	0.989873
rs13231398	7	110197412	rs57880522	110196542	0.989555
rs13231398	7	110197412	rs12333992	110197362	0.989555
rs13231398	7	110197412	rs367738546	110198272	0.989555
rs2388334	6	98591622	rs9401593	98549801	0.988112
rs2388334	6	98591622	rs9375188	98555272	0.988112
rs61332983	2	194465711	rs2719164	194437889	0.988104
rs884301	17	53367464	rs78383399	53370616	0.987694
rs3804640	3	107793709	rs989305	107799465	0.987201
rs3804640	3	107793709	rs696364	107769230	0.987123
rs10896090	11	65945186	rs12226649	65842047	0.98698
rs10896090	11	65945186	rs4604890	65842693	0.98698
rs10896090	11	65945186	rs10608763	65846823	0.98698
rs10896090	11	65945186	rs7120326	65849256	0.98698
rs10896090	11	65945186	rs10896077	65851733	0.98698
rs10896090	11	65945186	rs7115081	65853541	0.98698
rs10896090	11	65945186	rs11227403	65858428	0.98698
rs10896090	11	65945186	rs7932432	65858974	0.98698
rs10896090	11	65945186	rs11601139	65859321	0.98698
rs10896090	11	65945186	rs10750777	65864046	0.98698
rs10896090	11	65945186	rs7935336	65865325	0.98698
rs10896090	11	65945186	rs11227409	65870938	0.98698
rs10896090	11	65945186	rs11227410	65873396	0.98698
rs10896090	11	65945186	rs11607393	65875149	0.98698
rs10896090	11	65945186	rs10896080	65876796	0.98698
rs10896090	11	65945186	rs11227411	65879478	0.98698
rs10896090	11	65945186	rs10896081	65880354	0.98698
rs10896090	11	65945186	rs11227413	65883696	0.98698
rs10896090	11	65945186	rs11227414	65884814	0.98698
rs10896090	11	65945186	rs11227415	65885459	0.98698
rs10896090	11	65945186	rs9645684	65907964	0.98698
rs10896090	11	65945186	rs10896085	65913832	0.98698
rs10896090	11	65945186	rs7931477	65916768	0.98698
rs10896090	11	65945186	rs7931544	65917034	0.98698
rs10896090	11	65945186	rs7926402	65920978	0.98698
rs10896090	11	65945186	rs9736673	65924024	0.98698
rs10896090	11	65945186	rs10896087	65924549	0.98698
rs10896090	11	65945186	rs4013917	65926185	0.98698
rs10896090	11	65945186	rs918299	65927607	0.98698
rs10896090	11	65945186	rs7127808	65931919	0.98698
rs10896090	11	65945186	rs10896089	65936292	0.98698
rs10896090	11	65945186	rs11227420	65937170	0.98698
rs10896090	11	65945186	rs7943911	65943054	0.98698
rs10896090	11	65945186	rs10791851	65943953	0.98698
rs10896090	11	65945186	rs10791852	65943994	0.98698
rs10896090	11	65945186	rs10750778	65948648	0.98698
rs10896090	11	65945186	rs6591207	65949674	0.98698
rs10896090	11	65945186	rs6591208	65949689	0.98698
rs10896090	11	65945186	rs10896091	65950825	0.98698
rs10896090	11	65945186	rs7929909	65951698	0.98698
rs10896090	11	65945186	rs3862386	65894424	0.986905
rs10896090	11	65945186	rs533637068	65970195	0.986881
rs10744560	12	2387099	rs10774036	2386948	0.986365
rs7544145	1	150138699	rs4926411	150137773	0.986258
rs7544145	1	150138699	rs4926412	150138433	0.986258
rs112114764	17	42201041	rs8079310	42270291	0.985431
rs112114764	17	42201041	rs2251165	42234748	0.98535
rs112114764	17	42201041	rs7216294	42251095	0.985245
rs112114764	17	42201041	rs7220138	42254011	0.985245
rs112114764	17	42201041	rs7217858	42254527	0.985245
rs112114764	17	42201041	rs7214540	42256604	0.985245
rs57970360	6	72519394	rs9342887	72523273	0.984458
rs57970360	6	72519394	rs145764777	72519788	0.984436
rs138321	22	41209304	rs5758065	41161049	0.984214
rs2388334	6	98591622	rs1906252	98550289	0.984151
rs2388334	6	98591622	rs1487441	98553894	0.984117
rs2388334	6	98591622	rs145602310	98561749	0.984117
rs10994318	10	62125856	rs10994321	62135206	0.983988
rs10994318	10	62125856	rs10821745	62136206	0.983988
rs10994318	10	62125856	rs10994322	62136279	0.983988
rs10994318	10	62125856	rs4948413	62146640	0.983988
rs10994318	10	62125856	rs9633532	62146690	0.983988
rs10994318	10	62125856	rs3808943	62151015	0.983988
rs10994318	10	62125856	rs4948416	62154169	0.983988
rs10994318	10	62125856	rs12416380	62156154	0.983988
rs3804640	3	107793709	rs765090	107785344	0.9829
rs10744560	12	2387099	rs10774035	2368674	0.981884
rs57195239	2	97376407	rs72809820	97360079	0.981691
rs57970360	6	72519394	rs72926721	72520451	0.980728
rs57970360	6	72519394	rs1932329	72520468	0.980728
rs57970360	6	72519394	rs9351863	72522295	0.980728
rs57970360	6	72519394	rs9342890	72523595	0.980728
rs57970360	6	72519394	rs9341345	72526652	0.980728
rs10896090	11	65945186	rs1862005	65863402	0.980557
rs61332983	2	194465711	rs2581121	194426039	0.98043
rs61332983	2	194465711	rs2719162	194427546	0.98043
rs61332983	2	194465711	rs2581120	194428327	0.98043
rs61332983	2	194465711	rs1440051	194438715	0.98043
rs61332983	2	194465711	rs1371632	194440035	0.98043
rs61332983	2	194465711	rs2719170	194443501	0.98043
rs61332983	2	194465711	rs2719169	194444218	0.98043
rs10896090	11	65945186	rs7946917	65956577	0.980419
rs10896090	11	65945186	rs10896094	65959206	0.980419
rs10896090	11	65945186	rs7941431	65960157	0.980419
rs10896090	11	65945186	rs2177053	65966145	0.980419
rs10896090	11	65945186	rs12797158	65966522	0.980419
rs10896090	11	65945186	rs7119561	65967524	0.980419
rs10896090	11	65945186	rs10750779	65974591	0.980419
rs10896090	11	65945186	rs10750780	65974592	0.980419
rs10896090	11	65945186	rs10896099	65975489	0.980419
rs10896090	11	65945186	rs10791858	65978396	0.980419
rs10896090	11	65945186	rs10791859	65978453	0.980419
rs10896090	11	65945186	rs150461135	65933190	0.980323
rs7544145	1	150138699	rs1824848	150139579	0.97933
rs7544145	1	150138699	rs4926391	150140885	0.97933
rs13231398	7	110197412	rs2966424	110189944	0.979292
rs111444407	19	19358207	rs111492783	19357612	0.978411
rs11724116	4	162294038	rs6834292	162296367	0.977955
rs10744560	12	2387099	rs758170	2361460	0.977437
rs10744560	12	2387099	rs12311439	2394781	0.977264
rs10035291	5	80796368	rs12697705	80799975	0.977222
rs10035291	5	80796368	rs10041030	80793199	0.977117
rs10035291	5	80796368	rs10068144	80799198	0.977117
rs57195239	2	97376407	rs72809827	97390953	0.977088
rs57195239	2	97376407	rs58361269	97403110	0.977088
rs112114764	17	42201041	rs147462187	42202805	0.975718
rs10896090	11	65945186	rs1055615	65846922	0.974192
rs10896090	11	65945186	rs2293121	65961347	0.973991
rs10896090	11	65945186	rs10791854	65963543	0.973991
rs10896090	11	65945186	rs10791855	65963737	0.973991
rs10896090	11	65945186	rs10896098	65968416	0.973991
rs10896090	11	65945186	rs12800670	65968668	0.973991
rs7544145	1	150138699	rs11205337	150157712	0.972775
rs10035291	5	80796368	rs6897189	80792321	0.972607
rs57195239	2	97376407	rs2271893	97405440	0.972597
rs7544145	1	150138699	rs7518179	150147150	0.972552
rs112114764	17	42201041	rs730228	42239349	0.970773
rs7122539	11	66662731	rs78196394	66623500	0.970611
rs17150022	7	24771777	rs2237326	24797764	0.969889
rs17150022	7	24771777	rs59945804	24798639	0.969889
rs10455979	6	166995260	rs3823198	166997459	0.969631
rs10455979	6	166995260	rs960145	166996991	0.969474
rs73188321	7	105048158	rs11764361	105043229	0.969346
rs13231398	7	110197412	rs1508186	110193894	0.9686
rs13231398	7	110197412	rs12667608	110197852	0.9686
rs10035291	5	80796368	rs10634167	80792552	0.968131
rs10896090	11	65945186	rs7946447	65864338	0.967883
rs10896090	11	65945186	rs12049852	65884702	0.967883
rs10896090	11	65945186	rs1987678	65896751	0.967883
rs10896090	11	65945186	rs571434	65896862	0.967883
rs10896090	11	65945186	rs7941469	65900152	0.967883
rs10896090	11	65945186	rs11349988	65902037	0.967883
rs10896090	11	65945186	rs535395	65906534	0.967883
rs10896090	11	65945186	rs488320	65917472	0.967883
rs10896090	11	65945186	rs35948687	65943521	0.967883
rs10896090	11	65945186	rs10791853	65948845	0.967883
rs10896090	11	65945186	rs7937281	65950074	0.967883
rs10896090	11	65945186	rs11227426	65971951	0.967621
rs55648125	6	50816718	rs149563130	50888821	0.967454
rs10994318	10	62125856	rs2185502	62111663	0.967109
rs10994318	10	62125856	rs4948417	62161618	0.967109
rs10994318	10	62125856	rs10994329	62163327	0.967109
rs57681866	2	57975714	rs10187670	58054243	0.967012
rs10896090	11	65945186	rs580891	65954681	0.966873
rs57681866	2	57975714	rs10180540	57950104	0.966162
rs57681866	2	57975714	rs41335055	57961229	0.966162
rs57681866	2	57975714	rs10181653	58056155	0.966162
rs7544145	1	150138699	rs142725249	150159379	0.966129
rs10455979	6	166995260	rs733591	166996728	0.965899
rs7544145	1	150138699	rs10708380	150158001	0.965839
rs7544145	1	150138699	rs7553622	150064762	0.965808
rs7544145	1	150138699	rs3850838	150065378	0.965808
rs7544145	1	150138699	rs7555080	150074523	0.965808
rs7544145	1	150138699	rs11205326	150076542	0.965808
rs7544145	1	150138699	rs10749674	150077069	0.965808
rs7544145	1	150138699	rs6694729	150079777	0.965808
rs7544145	1	150138699	rs4926407	150087824	0.965808
rs7544145	1	150138699	rs6666959	150088955	0.965808
rs7544145	1	150138699	rs11310019	150092239	0.965808
rs7544145	1	150138699	rs10494264	150093628	0.965808
rs7544145	1	150138699	rs2039800	150095754	0.965808
rs7544145	1	150138699	rs56230128	150101117	0.965808
rs7544145	1	150138699	rs10888572	150103589	0.965808
rs7544145	1	150138699	rs11205331	150104039	0.965808
rs7544145	1	150138699	rs1975957	150104269	0.965808
rs7544145	1	150138699	rs4926408	150106226	0.965808
rs7544145	1	150138699	rs6657062	150107509	0.965808
rs7544145	1	150138699	rs4926409	150110435	0.965808
rs7544145	1	150138699	rs35132383	150124779	0.965808
rs7544145	1	150138699	rs3208509	150129335	0.965808
rs112114764	17	42201041	rs7212573	42254281	0.965796
rs7544145	1	150138699	rs1105209	150152860	0.965644
rs113779084	7	11871787	rs60369078	11874610	0.965155
rs111444407	19	19358207	rs4808932	19358819	0.965048
rs111444407	19	19358207	rs8108777	19359058	0.965048
rs111444407	19	19358207	rs10423874	19359500	0.965048
rs111444407	19	19358207	rs1064395	19361735	0.965048
rs111444407	19	19358207	rs10401714	19363630	0.965048
rs111444407	19	19358207	rs4808933	19363812	0.965048
rs111444407	19	19358207	rs72999030	19364240	0.965048
rs111444407	19	19358207	rs10407933	19364319	0.965048
rs73188321	7	105048158	rs2385561	105049452	0.964206
rs884301	17	53367464	rs4239193	53376524	0.963798
rs11724116	4	162294038	rs79835281	162292368	0.963422
rs17183814	2	166152389	rs1529668	166220280	0.962297
rs10896090	11	65945186	rs471484	65955144	0.961308
rs10896090	11	65945186	rs10896092	65958046	0.961308
rs10896090	11	65945186	rs485857	65959519	0.961308
rs10896090	11	65945186	rs10791856	65964650	0.961308
rs10896090	11	65945186	rs10896097	65967953	0.961308
rs10896090	11	65945186	rs7942894	65976525	0.961308
rs10896090	11	65945186	rs67984094	65942642	0.961057
rs17150022	7	24771777	rs74394616	24619811	0.959688
rs17150022	7	24771777	rs79265434	24621381	0.959688
rs17150022	7	24771777	rs192318268	24624108	0.959688
rs17150022	7	24771777	rs10486428	24627942	0.959688
rs17150022	7	24771777	rs12672003	24647222	0.959688
rs17150022	7	24771777	rs2390982	24653778	0.959688
rs17150022	7	24771777	rs79210963	24717969	0.959688
rs10744560	12	2387099	rs4765905	2349584	0.959585
rs59134449	10	111745562	rs6584962	111689904	0.959407
rs59134449	10	111745562	rs7921609	111691599	0.959407
rs59134449	10	111745562	rs12263484	111697255	0.959407
rs59134449	10	111745562	rs7906904	111708193	0.959407
rs13231398	7	110197412	rs73205263	110169164	0.959289
rs13231398	7	110197412	rs2940394	110171256	0.959289
rs13231398	7	110197412	rs10272579	110176383	0.959289
rs13231398	7	110197412	rs35985594	110176426	0.959289
rs13231398	7	110197412	rs2940396	110177524	0.959289
rs13231398	7	110197412	rs2966422	110178950	0.959289
rs13231398	7	110197412	rs2940384	110180131	0.959289
rs7544145	1	150138699	rs3925724	150080265	0.959087
rs7544145	1	150138699	rs11205333	150107136	0.959087
rs7544145	1	150138699	rs1545762	150128425	0.959087
rs7544145	1	150138699	rs55963510	150138782	0.959087
rs7544145	1	150138699	rs11205329	150097692	0.958932
rs7544145	1	150138699	rs1339495	150001233	0.95888
rs7544145	1	150138699	rs1339494	150001470	0.95888
rs7544145	1	150138699	rs7550350	150003513	0.95888
rs7544145	1	150138699	rs11205316	150007105	0.95888
rs7544145	1	150138699	rs7519918	150013019	0.95888
rs7544145	1	150138699	rs4926388	150016659	0.95888
rs7544145	1	150138699	rs10888569	150025672	0.95888
rs7544145	1	150138699	rs1964542	150025833	0.95888
rs7544145	1	150138699	rs2169895	150027486	0.95888
rs7544145	1	150138699	rs7520930	150037560	0.95888
rs7544145	1	150138699	rs2027349	150039678	0.95888
rs7544145	1	150138699	rs4058847	150058727	0.95888
rs7544145	1	150138699	rs12139248	150108487	0.95888
rs3804640	3	107793709	rs696365	107760800	0.957825
rs61332983	2	194465711	rs2581106	194387080	0.957606
rs61332983	2	194465711	rs2719158	194395687	0.957606
rs61332983	2	194465711	rs2357812	194416150	0.957606
rs61332983	2	194465711	rs34420951	194473595	0.957144
rs61332983	2	194465711	rs35662827	194473613	0.957144
rs61332983	2	194465711	rs11673933	194483955	0.957144
rs55648125	6	50816718	rs2817412	50807358	0.956397
rs55648125	6	50816718	rs2857514	50811283	0.956397
rs10896090	11	65945186	rs1717671	65939089	0.955431
rs10896090	11	65945186	rs10896095	65962560	0.95505
rs61332983	2	194465711	rs2719168	194390177	0.953802
rs61332983	2	194465711	rs1371634	194400883	0.953447
rs59134449	10	111745562	rs7068482	111729503	0.952759
rs59134449	10	111745562	rs1571617	111732025	0.952759
rs10994318	10	62125856	rs10821748	62152938	0.952744
rs7544145	1	150138699	rs4926406	150046970	0.952153
rs7544145	1	150138699	rs72694962	150147962	0.952153
rs111444407	19	19358207	rs576161729	19365011	0.952141
rs7544145	1	150138699	rs12124898	150154352	0.952087
rs7544145	1	150138699	rs1824847	150059069	0.952018
rs10744560	12	2387099	rs769087	2344644	0.950839
rs10744560	12	2387099	rs1006737	2345295	0.950839
rs10744560	12	2387099	rs2159100	2346393	0.950839
rs10744560	12	2387099	rs12315711	2346830	0.950839
rs10994318	10	62125856	rs12412727	62113656	0.950308
rs3804640	3	107793709	rs696366	107757060	0.949873
rs17150022	7	24771777	rs17149781	24695495	0.949706
rs13231398	7	110197412	rs2966420	110172048	0.949542
rs57681866	2	57975714	rs77011057	58064341	0.949416
rs61332983	2	194465711	rs2357870	194479332	0.94939
rs61332983	2	194465711	rs28733143	194484436	0.94939
rs57681866	2	57975714	rs28457597	58085917	0.949356
rs57681866	2	57975714	rs77071813	58088438	0.949356
rs57681866	2	57975714	rs13405071	58092754	0.949356
rs10896090	11	65945186	rs10896093	65958411	0.948848
rs10455979	6	166995260	rs9366029	166995445	0.947862
rs61332983	2	194465711	rs111532478	194487331	0.94591
rs61332983	2	194465711	rs12151716	194515225	0.94591
rs7544145	1	150138699	rs72692901	150056510	0.945758
rs7544145	1	150138699	rs72694905	150062644	0.945758
rs7544145	1	150138699	rs72694906	150065287	0.945758
rs7544145	1	150138699	rs56188926	150073256	0.945758
rs7544145	1	150138699	rs72694917	150076613	0.945758
rs7544145	1	150138699	rs72694918	150076663	0.945758
rs7544145	1	150138699	rs72694919	150076808	0.945758
rs7544145	1	150138699	rs72694943	150111980	0.945758
rs7544145	1	150138699	rs72694959	150138151	0.945758
rs7544145	1	150138699	rs55802315	150138709	0.945758
rs111444407	19	19358207	rs4808934	19370917	0.945551
rs111444407	19	19358207	rs7257875	19372150	0.945551
rs111444407	19	19358207	rs10422893	19372185	0.945551
rs2302417	3	52814256	rs2710323	52815905	0.945257
rs112114764	17	42201041	rs113184718	42206543	0.94301
rs112114764	17	42201041	rs189049	42197213	0.94243
rs61332983	2	194465711	rs1478122	194524775	0.942281
rs61332983	2	194465711	rs7585472	194525437	0.942281
rs61332983	2	194465711	rs6757627	194518477	0.942071
rs61332983	2	194465711	rs199658143	194497955	0.942008
rs138321	22	41209304	rs5758064	41153879	0.941833
rs11724116	4	162294038	rs80094271	162287237	0.941358
rs7544145	1	150138699	rs3118119	150159616	0.940142
rs17150022	7	24771777	rs112509803	24735004	0.939787
rs112114764	17	42201041	rs34538292	42224804	0.939516
rs7544145	1	150138699	rs139206064	150000964	0.938816
rs7544145	1	150138699	rs12061856	150001899	0.938816
rs7544145	1	150138699	rs28443768	150004133	0.938816
rs7544145	1	150138699	rs72692861	150005225	0.938816
rs7544145	1	150138699	rs12073359	150008790	0.938816
rs7544145	1	150138699	rs12058502	150009841	0.938816
rs7544145	1	150138699	rs55918911	150012168	0.938816
rs7544145	1	150138699	rs56125600	150012917	0.938816
rs7544145	1	150138699	rs12060027	150015482	0.938816
rs7544145	1	150138699	rs28660389	150019327	0.938816
rs7544145	1	150138699	rs10888568	150020862	0.938816
rs7544145	1	150138699	rs12072796	150024854	0.938816
rs7544145	1	150138699	rs55647342	150029936	0.938816
rs7544145	1	150138699	rs11583720	150043471	0.938816
rs7544145	1	150138699	rs11585955	150043544	0.938816
rs7544145	1	150138699	rs72692895	150047856	0.938816
rs7544145	1	150138699	rs72692896	150048871	0.938816
rs7544145	1	150138699	rs72692897	150049934	0.938816
rs7544145	1	150138699	rs72694908	150068071	0.938816
rs7544145	1	150138699	rs72694961	150147475	0.938816
rs7544145	1	150138699	rs144777765	150148871	0.938816
rs7544145	1	150138699	rs72694964	150149299	0.938816
rs7544145	1	150138699	rs7521768	150143153	0.938489
rs7544145	1	150138699	rs7521783	150143193	0.938489
rs7544145	1	150138699	rs145192635	150144526	0.938489
rs61332983	2	194465711	rs6737489	194490513	0.938166
rs61332983	2	194465711	rs11321359	194515938	0.938166
rs61332983	2	194465711	rs7585106	194515987	0.938166
rs61332983	2	194465711	rs13030676	194518323	0.938166
rs61332983	2	194465711	rs72179238	194523070	0.938166
rs10744560	12	2387099	rs1024582	2402246	0.937182
rs11647445	16	9926966	rs7199910	9926348	0.936687
rs10994318	10	62125856	rs1380459	62097331	0.935899
rs10994318	10	62125856	rs10994308	62098952	0.935899
rs10994318	10	62125856	rs10821736	62105053	0.935899
rs61332983	2	194465711	rs997061	194524270	0.934564
rs61332983	2	194465711	rs11681972	194489481	0.934383
rs61332983	2	194465711	rs12620305	194490126	0.934383
rs61332983	2	194465711	rs6723734	194492351	0.934383
rs61332983	2	194465711	rs13021130	194499217	0.934383
rs61332983	2	194465711	rs35882852	194499235	0.934383
rs61332983	2	194465711	rs35147094	194499666	0.934383
rs61332983	2	194465711	rs995928	194500034	0.934383
rs61332983	2	194465711	rs4850341	194529953	0.934301
rs61332983	2	194465711	rs1156658	194530725	0.934301
rs10744560	12	2387099	rs11062170	2348844	0.933431
rs61332983	2	194465711	rs10497743	194481544	0.932858
rs57681866	2	57975714	rs10179365	58071079	0.932623
rs57681866	2	57975714	rs80256351	58071593	0.932623
rs57681866	2	57975714	rs79017955	58071746	0.932623
rs7544145	1	150138699	rs56349882	150129998	0.93258
rs7544145	1	150138699	rs59607464	150130081	0.93258
rs7544145	1	150138699	rs11589922	150133323	0.93258
rs111444407	19	19358207	rs10403273	19372968	0.932566
rs7544145	1	150138699	rs6687454	149999764	0.932203
rs7544145	1	150138699	rs144840092	150138603	0.932203
rs7544145	1	150138699	rs11589801	150140833	0.931942
rs10896090	11	65945186	rs560784411	65936876	0.931174
rs59134449	10	111745562	rs17126890	111699169	0.930796
rs59134449	10	111745562	rs55897175	111699190	0.930796
rs59134449	10	111745562	rs12254785	111699607	0.930796
rs59134449	10	111745562	rs17095350	111701708	0.930796
rs59134449	10	111745562	rs72828224	111702047	0.930796
rs59134449	10	111745562	rs57822924	111702078	0.930796
rs59134449	10	111745562	rs1376111	111707255	0.930796
rs59134449	10	111745562	rs7080576	111710817	0.930796
rs61332983	2	194465711	rs55732184	194529430	0.930479
rs61332983	2	194465711	rs2126843	194547896	0.930479
rs61332983	2	194465711	rs12619873	194568634	0.930479
rs61332983	2	194465711	rs12620822	194569780	0.930479
rs61332983	2	194465711	rs6753285	194574802	0.930479
rs61332983	2	194465711	rs4850477	194578028	0.930479
rs61332983	2	194465711	rs4850478	194578029	0.930479
rs61332983	2	194465711	rs2126841	194578263	0.930479
rs61332983	2	194465711	rs1478124	194579787	0.930479
rs61332983	2	194465711	rs1529115	194580583	0.930479
rs61332983	2	194465711	rs2061733	194581445	0.930479
rs61332983	2	194465711	rs10804056	194596881	0.930479
rs61332983	2	194465711	rs10804057	194597031	0.930479
rs2302417	3	52814256	rs3216517	52823179	0.93008
rs11647445	16	9926966	rs16966448	9924797	0.929334
rs61332983	2	194465711	rs548816517	194467814	0.928966
rs884301	17	53367464	rs4794563	53381885	0.92883
rs13231398	7	110197412	rs139244987	110169518	0.92715
rs61332983	2	194465711	rs981128	194532144	0.926887
rs61332983	2	194465711	rs68067163	194564120	0.926887
rs61332983	2	194465711	rs1351089	194553281	0.92659
rs7544145	1	150138699	rs72694927	150080659	0.926047
rs7544145	1	150138699	rs116203299	150089307	0.926047
rs7544145	1	150138699	rs2318763	150115974	0.926047
rs7544145	1	150138699	rs72694950	150119151	0.926047
rs7544145	1	150138699	rs58426216	150124615	0.926047
rs884301	17	53367464	rs34432555	53368969	0.925845
rs7544145	1	150138699	rs78676616	150143302	0.925135
rs11557713	18	60243876	rs11152349	60233646	0.924813
rs7122539	11	66662731	rs57604560	66578368	0.924167
rs7122539	11	66662731	rs7931485	66578635	0.924167
rs7122539	11	66662731	rs6591223	66609289	0.924167
rs111444407	19	19358207	rs56044734	19366927	0.924065
rs111444407	19	19358207	rs55762233	19367319	0.924065
rs111444407	19	19358207	rs56135441	19371370	0.924065
rs59134449	10	111745562	rs7905306	111712902	0.924063
rs59134449	10	111745562	rs731793	111716667	0.924063
rs59134449	10	111745562	rs4565840	111717140	0.924063
rs59134449	10	111745562	rs12570612	111717685	0.924063
rs59134449	10	111745562	rs61624875	111722489	0.923883
rs59134449	10	111745562	rs11194933	111725862	0.923883
rs59134449	10	111745562	rs13377169	111729414	0.923883
rs59134449	10	111745562	rs58096078	111734286	0.923883
rs10896090	11	65945186	rs3825067	65878419	0.922898
rs61332983	2	194465711	rs1406579	194585128	0.922358
rs113779084	7	11871787	rs7795417	11870711	0.922234
rs139221256	15	85357857	rs149369954	85348961	0.920227
rs139221256	15	85357857	rs35630683	85349231	0.920227
rs139221256	15	85357857	rs35828350	85355841	0.920227
rs139221256	15	85357857	rs35072205	85357043	0.920227
rs7544145	1	150138699	rs72692902	150058577	0.91955
rs10896090	11	65945186	rs11462891	65881577	0.919357
rs10744560	12	2387099	rs7965923	2341385	0.91928
rs4447398	15	42904904	rs11637248	42882016	0.919125
rs4447398	15	42904904	rs6493054	42886504	0.919125
rs4447398	15	42904904	rs1705360	42889047	0.919125
rs4447398	15	42904904	rs1211642	42890450	0.919125
rs4447398	15	42904904	rs565298	42893192	0.919125
rs4447398	15	42904904	rs1197545	42893485	0.919125
rs7544145	1	150138699	rs72694965	150158723	0.918395
rs2302417	3	52814256	rs2577831	52628056	0.918225
rs59134449	10	111745562	rs9630101	111738451	0.917599
rs59134449	10	111745562	rs9630102	111738662	0.917599
rs59134449	10	111745562	rs11194940	111742223	0.917599
rs59134449	10	111745562	rs55717725	111666629	0.916957
rs59134449	10	111745562	rs55781439	111670220	0.916957
rs59134449	10	111745562	rs12570230	111691614	0.916957
rs59134449	10	111745562	rs11194917	111692552	0.916957
rs59134449	10	111745562	rs17126886	111695257	0.916957
rs59134449	10	111745562	rs11194920	111695412	0.916957
rs59134449	10	111745562	rs11194922	111695656	0.916957
rs59134449	10	111745562	rs11194923	111695762	0.916957
rs59134449	10	111745562	rs12570375	111696299	0.916957
rs59134449	10	111745562	rs12571577	111696330	0.916957
rs59134449	10	111745562	rs12570607	111696704	0.916957
rs59134449	10	111745562	rs734164	111698160	0.916957
rs59134449	10	111745562	rs734163	111698192	0.916957
rs59134449	10	111745562	rs11194926	111700922	0.916957
rs59134449	10	111745562	rs9988702	111703389	0.916957
rs59134449	10	111745562	rs921351	111704715	0.916957
rs59134449	10	111745562	rs975442	111705895	0.916957
rs59134449	10	111745562	rs12569906	111706856	0.916957
rs59134449	10	111745562	rs921348	111707498	0.916957
rs59134449	10	111745562	rs17126902	111710381	0.916957
rs59134449	10	111745562	rs12257668	111711658	0.916957
rs59134449	10	111745562	rs12250404	111724284	0.916957
rs59134449	10	111745562	rs12259261	111725145	0.916957
rs59134449	10	111745562	rs12246851	111726340	0.916957
rs59134449	10	111745562	rs7073324	111730474	0.916957
rs59134449	10	111745562	rs12570820	111732507	0.916957
rs59134449	10	111745562	rs17095355	111735750	0.916957
rs59134449	10	111745562	rs57440982	111735772	0.916957
rs59134449	10	111745562	rs12240333	111743972	0.916957
rs59134449	10	111745562	rs12263915	111744664	0.916957
rs59134449	10	111745562	rs11194941	111744810	0.916957
rs59134449	10	111745562	rs12244557	111746142	0.916957
rs13231398	7	110197412	rs2966419	110165990	0.916902
rs10455979	6	166995260	rs7753774	166995556	0.916546
rs111444407	19	19358207	rs17216041	19366643	0.916194
rs111444407	19	19358207	rs56278919	19367190	0.916194
rs111444407	19	19358207	rs55765017	19368264	0.916194
rs111444407	19	19358207	rs56144632	19368310	0.916194
rs61332983	2	194465711	rs147802605	194617200	0.915744
rs61332983	2	194465711	rs62183595	194617202	0.915744
rs139221256	15	85357857	rs56864281	85357649	0.915701
rs7122539	11	66662731	rs9633985	66520608	0.915635
rs61332983	2	194465711	rs1478126	194535227	0.915459
rs57195239	2	97376407	rs72809838	97428320	0.914031
rs112114764	17	42201041	rs3859274	42234039	0.913893
rs884301	17	53367464	rs1114603	53369067	0.913229
rs7544145	1	150138699	rs112238813	150072596	0.913089
rs7544145	1	150138699	rs112521467	150073298	0.913089
rs7544145	1	150138699	rs111397987	150074141	0.913089
rs7544145	1	150138699	rs113316220	150074172	0.913089
rs7544145	1	150138699	rs112245786	150074642	0.913089
rs7544145	1	150138699	rs112814713	150074759	0.913089
rs7544145	1	150138699	rs72694914	150074945	0.913089
rs7544145	1	150138699	rs72694915	150074988	0.913089
rs7544145	1	150138699	rs72694923	150077266	0.913089
rs7544145	1	150138699	rs72694926	150080113	0.913089
rs7544145	1	150138699	rs140459644	150081458	0.913089
rs7544145	1	150138699	rs72694928	150081568	0.913089
rs7544145	1	150138699	rs113897387	150085959	0.913089
rs7544145	1	150138699	rs111443519	150090738	0.913089
rs7544145	1	150138699	rs72694933	150094532	0.913089
rs7544145	1	150138699	rs55840680	150097602	0.913089
rs7544145	1	150138699	rs72694936	150098110	0.913089
rs7544145	1	150138699	rs11584091	150101169	0.913089
rs7544145	1	150138699	rs11587963	150106554	0.913089
rs7544145	1	150138699	rs56369603	150106834	0.913089
rs7544145	1	150138699	rs113961006	150109095	0.913089
rs7544145	1	150138699	rs587772502	150111731	0.913089
rs7544145	1	150138699	rs72694944	150112476	0.913089
rs7544145	1	150138699	rs72694945	150113490	0.913089
rs7544145	1	150138699	rs72694951	150119177	0.913089
rs7544145	1	150138699	rs72694953	150119729	0.913089
rs7544145	1	150138699	rs72694954	150123762	0.913089
rs7544145	1	150138699	rs1824850	150132430	0.913089
rs7544145	1	150138699	rs1824849	150132627	0.913089
rs7544145	1	150138699	rs11591200	150133563	0.913089
rs7544145	1	150138699	rs72694956	150134221	0.913089
rs11557713	18	60243876	rs3760570	60239287	0.912791
rs7544145	1	150138699	rs12063281	150002293	0.912589
rs7544145	1	150138699	rs55840906	150003117	0.912589
rs7544145	1	150138699	rs77391665	150008584	0.912589
rs7544145	1	150138699	rs12093499	150009705	0.912589
rs7544145	1	150138699	rs12058090	150011145	0.912589
rs7544145	1	150138699	rs12060211	150011323	0.912589
rs7544145	1	150138699	rs55633125	150012882	0.912589
rs7544145	1	150138699	rs12063059	150013129	0.912589
rs7544145	1	150138699	rs12061167	150013403	0.912589
rs7544145	1	150138699	rs12061196	150013453	0.912589
rs7544145	1	150138699	rs12098106	150013470	0.912589
rs7544145	1	150138699	rs12065681	150013656	0.912589
rs7544145	1	150138699	rs12064532	150014078	0.912589
rs7544145	1	150138699	rs11205317	150014296	0.912589
rs7544145	1	150138699	rs72692865	150015166	0.912589
rs7544145	1	150138699	rs12066132	150015253	0.912589
rs7544145	1	150138699	rs12066293	150015625	0.912589
rs7544145	1	150138699	rs12067422	150015805	0.912589
rs7544145	1	150138699	rs72692866	150017234	0.912589
rs7544145	1	150138699	rs11205319	150017823	0.912589
rs7544145	1	150138699	rs28753817	150018373	0.912589
rs7544145	1	150138699	rs9662055	150018719	0.912589
rs7544145	1	150138699	rs72692869	150019036	0.912589
rs7544145	1	150138699	rs72692870	150019056	0.912589
rs7544145	1	150138699	rs11205321	150026207	0.912589
rs7544145	1	150138699	rs7550323	150027004	0.912589
rs7544145	1	150138699	rs55909733	150111602	0.912589
rs7544145	1	150138699	rs7554367	150019580	0.911864
rs7544145	1	150138699	rs72694960	150146907	0.911415
rs111444407	19	19358207	rs72999063	19380596	0.911067
rs111444407	19	19358207	rs2074302	19381728	0.911067
rs111444407	19	19358207	rs6511027	19391851	0.911067
rs57970360	6	72519394	rs5877304	72517578	0.910476
rs59134449	10	111745562	rs11194924	111695773	0.910447
rs59134449	10	111745562	rs7085888	111713930	0.910268
rs59134449	10	111745562	rs55728195	111715599	0.910268
rs59134449	10	111745562	rs12247564	111721400	0.910268
rs59134449	10	111745562	rs12267704	111722008	0.910268
rs59134449	10	111745562	rs12267714	111722052	0.910268
rs59134449	10	111745562	rs12242642	111724213	0.910268
rs59134449	10	111745562	rs13377046	111729228	0.910268
rs59134449	10	111745562	rs12570423	111690942	0.909973
rs59134449	10	111745562	rs61614979	111743994	0.909973
rs59134449	10	111745562	rs72828245	111746596	0.909973
rs2388334	6	98591622	rs10457441	98572120	0.90957
rs2388334	6	98591622	rs13208578	98572976	0.90957
rs2388334	6	98591622	rs9401634	98578511	0.90957
rs2388334	6	98591622	rs12204181	98579481	0.90957
rs2388334	6	98591622	rs9375225	98588754	0.90957
rs57195239	2	97376407	rs2314398	97413488	0.909201
rs10744560	12	2387099	rs4298967	2408194	0.908957
rs2388334	6	98591622	rs72934503	98583488	0.90892
rs11557713	18	60243876	rs571720209;rs558135414;rs200828686	60244984	0.908779
rs61332983	2	194465711	rs10931617	194631563	0.907461
rs57970360	6	72519394	rs4144099	72517084	0.907118
rs57970360	6	72519394	rs6935254	72513953	0.906809
rs7544145	1	150138699	rs72694957	150135291	0.906665
rs7544145	1	150138699	rs1382573	150132324	0.906648
rs2302417	3	52814256	rs2336147	52626443	0.906575
rs2302417	3	52814256	rs1108842	52720080	0.906575
rs2302417	3	52814256	rs3774349	52722335	0.906575
rs2302417	3	52814256	rs13081155	52732429	0.906575
rs2302417	3	52814256	rs7646741	52785238	0.906575
rs2388334	6	98591622	rs1872841	98576688	0.906169
rs7544145	1	150138699	rs72692857	150001632	0.906125
rs7544145	1	150138699	rs12063329	150002436	0.906125
rs7544145	1	150138699	rs28366567	150004348	0.906125
rs7544145	1	150138699	rs72692862	150009216	0.906125
rs7544145	1	150138699	rs11589585	150010556	0.906125
rs7544145	1	150138699	rs12061565	150011362	0.906125
rs7544145	1	150138699	rs2319280	150014017	0.906125
rs7544145	1	150138699	rs28560140	150018482	0.906125
rs7544145	1	150138699	rs112541899	150018944	0.906125
rs7544145	1	150138699	rs111312323	150024300	0.906125
rs7544145	1	150138699	rs112720009	150025177	0.906125
rs7544145	1	150138699	rs12074281	150025377	0.906125
rs7544145	1	150138699	rs113607766	150026544	0.906125
rs7544145	1	150138699	rs7540847	150026823	0.906125
rs7544145	1	150138699	rs113530083	150031132	0.906125
rs7544145	1	150138699	rs140505938	150031490	0.906125
rs7544145	1	150138699	rs143734333	150037773	0.906125
rs7544145	1	150138699	rs11584354	150039047	0.906125
rs7544145	1	150138699	rs112287706	150046132	0.906125
rs7544145	1	150138699	rs72692893	150047119	0.906125
rs7544145	1	150138699	rs72692898	150049982	0.906125
rs7544145	1	150138699	rs72692900	150050268	0.906125
rs7544145	1	150138699	rs111465664	150050772	0.906125
rs7544145	1	150138699	rs56212907	150058805	0.906125
rs7544145	1	150138699	rs113082139	150089914	0.906125
rs7544145	1	150138699	rs72694942	150110480	0.906125
rs7544145	1	150138699	rs72694946	150115486	0.906125
rs7544145	1	150138699	rs7530922	150023407	0.905699
rs7544145	1	150138699	rs12062861	150017281	0.905687
rs11724116	4	162294038	rs17395886	162279385	0.90515
rs59134449	10	111745562	rs7083619	111755762	0.904696
rs57195239	2	97376407	rs4619651	97416153	0.90467
rs57195239	2	97376407	rs139649176	97444432	0.90467
rs111444407	19	19358207	rs72999053	19375372	0.90308
rs111444407	19	19358207	rs72999059	19378245	0.90308
rs111444407	19	19358207	rs998732	19378671	0.90308
rs111444407	19	19358207	rs72999068	19380685	0.90308
rs111444407	19	19358207	rs55822665	19383298	0.90308
rs111444407	19	19358207	rs2010506	19387356	0.90308
rs111444407	19	19358207	rs11555053	19390185	0.90308
rs2302417	3	52814256	rs2590838	52622086	0.903076
rs2302417	3	52814256	rs7612511	52687566	0.903076
rs57970360	6	72519394	rs1410663	72517621	0.902603
rs57970360	6	72519394	rs549180878	72525506	0.901732
rs57195239	2	97376407	rs7599624	97455715	0.901388
rs112114764	17	42201041	rs13726	42239561	0.901222
rs113779084	7	11871787	rs7810903	11904138	0.90114
rs139221256	15	85357857	rs35960805	85343980	0.900545
rs139221256	15	85357857	rs12912388	85344550	0.900545
rs61332983	2	194465711	rs1158410	194601629	0.900491
rs61332983	2	194465711	rs6749135	194604049	0.900491
rs61332983	2	194465711	rs6749476	194604140	0.900491
rs61332983	2	194465711	rs2357874	194604238	0.900491
rs61332983	2	194465711	rs4850479	194613921	0.900491
rs61332983	2	194465711	rs4850480	194614014	0.900491
rs61332983	2	194465711	rs4850481	194614222	0.900491
rs61332983	2	194465711	rs34978572	194622286	0.900491
rs61332983	2	194465711	rs17619350	194626716	0.900491
rs61332983	2	194465711	rs1979385	194626953	0.900491
rs61332983	2	194465711	rs12472827	194631090	0.900491
rs61332983	2	194465711	rs11695748	194639832	0.900491
rs61332983	2	194465711	rs1919635	194648137	0.900491
rs61332983	2	194465711	rs7589572	194649622	0.900491
rs61332983	2	194465711	rs7575482	194653984	0.900491
rs61332983	2	194465711	rs6725371	194654259	0.900491
rs61332983	2	194465711	rs12473806	194659818	0.900491
rs61332983	2	194465711	rs17586181	194662880	0.900491
rs7544145	1	150138699	rs72692886	150032221	0.899814
rs7544145	1	150138699	rs72692899	150050058	0.899814
rs7544145	1	150138699	rs587606685;rs142135636	150013919	0.899696
rs57970360	6	72519394	rs141482282	72509051	0.899331
rs7544145	1	150138699	rs11577346	150066530	0.899231
rs10994318	10	62125856	rs202227829	62096792	0.899206
rs4447398	15	42904904	rs1814518	42873672	0.898908
rs57970360	6	72519394	rs9446473	72494265	0.898902
rs57970360	6	72519394	rs4431396	72496855	0.898902
rs57970360	6	72519394	rs1932323	72501263	0.898902
rs57970360	6	72519394	rs2881956	72502308	0.898902
rs57970360	6	72519394	rs5877301	72504956	0.898902
rs57970360	6	72519394	rs72924882	72506987	0.898902
rs57970360	6	72519394	rs12665146	72508722	0.898902
rs7544145	1	150138699	rs56794080	150021609	0.898848
rs57970360	6	72519394	rs9358980	72514793	0.898202
rs113779084	7	11871787	rs12234369	11893275	0.897444
rs112114764	17	42201041	rs34904275	42236016	0.897281
rs57195239	2	97376407	rs138945785	97439636	0.897236
rs111444407	19	19358207	rs8113794	19393653	0.896622
rs111444407	19	19358207	rs8100713	19393657	0.896622
rs111444407	19	19358207	rs2315023	19413393	0.895998
rs111444407	19	19358207	rs113145184	19419984	0.895998
rs111444407	19	19358207	rs112253053	19425145	0.895998
rs111444407	19	19358207	rs4808944	19426613	0.895998
rs111444407	19	19358207	rs57436187	19429915	0.895998
rs57970360	6	72519394	rs9350429	72494823	0.895559
rs57970360	6	72519394	rs9358975	72495079	0.895559
rs57970360	6	72519394	rs4445026	72496934	0.895559
rs57970360	6	72519394	rs2149450	72497670	0.895559
rs57970360	6	72519394	rs34799057	72498782	0.895559
rs57970360	6	72519394	rs9351856	72499162	0.895559
rs57970360	6	72519394	rs1854355	72499270	0.895559
rs57970360	6	72519394	rs1854356	72499598	0.895559
rs57970360	6	72519394	rs1854357	72499714	0.895559
rs57970360	6	72519394	rs143832326	72500066	0.895559
rs57970360	6	72519394	rs55957120	72500168	0.895559
rs57970360	6	72519394	rs7744571	72503916	0.895559
rs57970360	6	72519394	rs9360497	72504270	0.895559
rs57970360	6	72519394	rs9351861	72504579	0.895559
rs57970360	6	72519394	rs5877302	72506105	0.895559
rs57970360	6	72519394	rs2149447	72506250	0.895559
rs57970360	6	72519394	rs72924879	72506902	0.895559
rs57970360	6	72519394	rs73748909	72507003	0.895559
rs57970360	6	72519394	rs72924883	72507336	0.895559
rs57970360	6	72519394	rs7766274	72507941	0.895559
rs57970360	6	72519394	rs12662283	72508653	0.895559
rs57970360	6	72519394	rs78514217	72509047	0.895559
rs57970360	6	72519394	rs11962395	72510474	0.895559
rs57970360	6	72519394	rs1854354	72511026	0.895559
rs57970360	6	72519394	rs9342885	72512195	0.895559
rs57970360	6	72519394	rs2210806	72513735	0.895559
rs139221256	15	85357857	rs36113369	85281800	0.895525
rs139221256	15	85357857	rs11632465	85282045	0.895525
rs139221256	15	85357857	rs35758837	85311382	0.895525
rs139221256	15	85357857	rs35733323	85311434	0.895525
rs139221256	15	85357857	rs12914760	85316465	0.895525
rs139221256	15	85357857	rs11633377	85318065	0.895525
rs139221256	15	85357857	rs11633413	85318159	0.895525
rs139221256	15	85357857	rs17600551	85319258	0.895525
rs139221256	15	85357857	rs36033486	85319692	0.895525
rs139221256	15	85357857	rs62019469	85321220	0.895525
rs139221256	15	85357857	rs12908549	85322351	0.895525
rs139221256	15	85357857	rs11633267	85324467	0.895525
rs139221256	15	85357857	rs12903134	85337699	0.895525
rs139221256	15	85357857	rs35726233	85337800	0.895525
rs2302417	3	52814256	rs3836492	52722266	0.895321
rs2302417	3	52814256	rs35212380	52752959	0.895281
rs2302417	3	52814256	rs34372721	52584431	0.895057
rs11647445	16	9926966	rs6497540	9935066	0.89437
rs7544145	1	150138699	rs143570918	150130982	0.893922
rs7544145	1	150138699	rs34773647	150130983	0.893922
rs2302417	3	52814256	rs552046675;rs146977835	52591637	0.893681
rs139221256	15	85357857	rs530701470	85219682	0.893041
rs884301	17	53367464	rs4239192	53376504	0.892917
rs10896090	11	65945186	rs7951079	65980550	0.892779
rs2302417	3	52814256	rs11130324	52770310	0.892531
rs139221256	15	85357857	rs58416181	85264461	0.892176
rs139221256	15	85357857	rs141811478	85264466	0.892176
rs139221256	15	85357857	rs62021226	85268036	0.892176
rs139221256	15	85357857	rs12916867	85270275	0.892176
rs139221256	15	85357857	rs60957376	85280792	0.892176
rs57970360	6	72519394	rs9358976	72495273	0.891841
rs57970360	6	72519394	rs10085332	72495591	0.891841
rs139221256	15	85357857	rs62019463	85288087	0.891182
rs139221256	15	85357857	rs62019464	85294469	0.891182
rs139221256	15	85357857	rs11637142	85295927	0.891182
rs139221256	15	85357857	rs12910012	85298662	0.891182
rs139221256	15	85357857	rs12899981	85302373	0.891182
rs139221256	15	85357857	rs34162609	85304446	0.891182
rs11724116	4	162294038	rs138456047	162283476	0.890709
rs111444407	19	19358207	rs111834969	19429849	0.890527
rs59134449	10	111745562	rs2122517	111754787	0.890355
rs59134449	10	111745562	rs7904096	111755319	0.890355
rs59134449	10	111745562	rs7079713	111755416	0.890355
rs17150022	7	24771777	rs149009306	24747494	0.890043
rs59134449	10	111745562	rs3862006	111750764	0.889704
rs139221256	15	85357857	rs12908161	85207825	0.889569
rs113779084	7	11871787	rs57107575	11897511	0.889356
rs57970360	6	72519394	rs7772342	72492960	0.88897
rs7544145	1	150138699	rs12138231	150115398	0.88817
rs139221256	15	85357857	rs11633450	85307287	0.886865
rs13231398	7	110197412	rs6954042	110164447	0.886646
rs10896090	11	65945186	rs2276036	66033430	0.886041
rs139221256	15	85357857	rs139211884	85311084	0.885582
rs2388334	6	98591622	rs1487446	98565212	0.885536
rs2388334	6	98591622	rs9388171	98575726	0.885536
rs2388334	6	98591622	rs34645063	98591074	0.885536
rs61332983	2	194465711	rs2719160	194385831	0.885495
rs139221256	15	85357857	rs58140297	85303360	0.885205
rs139221256	15	85357857	rs143475480	85238906	0.884656
rs57970360	6	72519394	rs7755955	72497090	0.883029
rs57970360	6	72519394	rs1831195	72498029	0.883029
rs57970360	6	72519394	rs11963935	72500348	0.883029
rs57970360	6	72519394	rs9442715	72502023	0.883029
rs57970360	6	72519394	rs1887844	72503240	0.883029
rs57970360	6	72519394	rs2183066	72505980	0.883029
rs57970360	6	72519394	rs1932328	72511161	0.883029
rs57970360	6	72519394	rs12210333	72511885	0.883029
rs10994318	10	62125856	rs10994299	62076628	0.882852
rs111444407	19	19358207	rs8100097	19393683	0.882496
rs61332983	2	194465711	rs2719159	194385765	0.88202
rs111444407	19	19358207	rs17751061	19413092	0.881952
rs111444407	19	19358207	rs76944848	19417512	0.881952
rs111444407	19	19358207	rs80146298	19426317	0.881952
rs2388334	6	98591622	rs9375195	98562720	0.881788
rs139221256	15	85357857	rs17601029	85347709	0.881212
rs139221256	15	85357857	rs35738019	85280210	0.880422
rs139221256	15	85357857	rs34570071	85280212	0.880422
rs139221256	15	85357857	rs17599989	85285536	0.880223
rs10896090	11	65945186	rs11227439	66025679	0.880039
rs11557713	18	60243876	rs36008763	60246969	0.879877
rs11557713	18	60243876	rs36051569	60247235	0.879877
rs10896090	11	65945186	rs11227447	66048280	0.879651
rs2388334	6	98591622	rs576630385	98588281	0.879554
rs2302417	3	52814256	rs13083798	52649748	0.879452
rs57970360	6	72519394	rs10085189	72495555	0.879414
rs10896090	11	65945186	rs2236651	66001418	0.879369
rs10896090	11	65945186	rs4393319	66001878	0.879369
rs10896090	11	65945186	rs10896105	66002260	0.879369
rs10896090	11	65945186	rs2236652	66002681	0.879369
rs10896090	11	65945186	rs11227433	66004693	0.879369
rs10896090	11	65945186	rs476551	66006323	0.879369
rs10896090	11	65945186	rs10791861	66008470	0.879369
rs10896090	11	65945186	rs10791862	66013664	0.879369
rs10896090	11	65945186	rs2155198	66014300	0.879369
rs10896090	11	65945186	rs2155030	66030687	0.879369
rs10896090	11	65945186	rs2155031	66030927	0.879369
rs10896090	11	65945186	rs2298468	66042962	0.879369
rs10896090	11	65945186	rs3831389	66043742	0.879369
rs10896090	11	65945186	rs79770412	66045344	0.879369
rs139221256	15	85357857	rs572353647;rs140279456	85318638	0.879037
rs59134449	10	111745562	rs59042914	111734169	0.878305
rs139221256	15	85357857	rs11637728	85203392	0.878152
rs7544145	1	150138699	rs587619595;rs587746880	150019928	0.877992
rs11557713	18	60243876	rs2048794	60224101	0.876705
rs11557713	18	60243876	rs2048793	60224279	0.876705
rs112114764	17	42201041	rs11404715	42211306	0.875503
rs112114764	17	42201041	rs75433410	42212396	0.875503
rs112114764	17	42201041	rs2526020	42216588	0.875503
rs112114764	17	42201041	rs59579943	42219057	0.875503
rs112114764	17	42201041	rs227579	42223134	0.875503
rs17150022	7	24771777	rs116052126	24775514	0.87435
rs61332983	2	194465711	rs6434617	194371182	0.874078
rs61332983	2	194465711	rs2119156	194371739	0.874078
rs61332983	2	194465711	rs1371640	194372007	0.874078
rs61332983	2	194465711	rs7593082	194372287	0.874078
rs61332983	2	194465711	rs7593088	194372312	0.874078
rs61332983	2	194465711	rs7607144	194372351	0.874078
rs61332983	2	194465711	rs2357810	194372871	0.874078
rs61332983	2	194465711	rs6434620	194373089	0.874078
rs61332983	2	194465711	rs36099441	194373275	0.874078
rs61332983	2	194465711	rs35612427	194373401	0.874078
rs61332983	2	194465711	rs10194609	194373583	0.874078
rs61332983	2	194465711	rs10197457	194373840	0.874078
rs61332983	2	194465711	rs7600375	194374021	0.874078
rs61332983	2	194465711	rs7573843	194374174	0.874078
rs61332983	2	194465711	rs7574065	194374370	0.874078
rs61332983	2	194465711	rs10931597	194374663	0.874078
rs61332983	2	194465711	rs2053387	194375008	0.874078
rs61332983	2	194465711	rs11371367	194375623	0.874078
rs61332983	2	194465711	rs7607683	194375808	0.874078
rs61332983	2	194465711	rs10665035	194376779	0.874078
rs61332983	2	194465711	rs71406730	194377066	0.874078
rs61332983	2	194465711	rs1440059	194377529	0.874078
rs61332983	2	194465711	rs5837355	194377794	0.874078
rs61332983	2	194465711	rs13010683	194377887	0.874078
rs61332983	2	194465711	rs71008940	194378271	0.874078
rs61332983	2	194465711	rs2439201	194378813	0.874078
rs61332983	2	194465711	rs35610290	194378903	0.874078
rs61332983	2	194465711	rs12991392	194379040	0.874078
rs61332983	2	194465711	rs2581112	194379846	0.874078
rs61332983	2	194465711	rs2719166	194380264	0.874078
rs61332983	2	194465711	rs2719167	194380793	0.874078
rs61332983	2	194465711	rs2248442	194381894	0.874078
rs61332983	2	194465711	rs2248441	194381955	0.874078
rs61332983	2	194465711	rs2439200	194382537	0.874078
rs139221256	15	85357857	rs56233902	85215577	0.873673
rs139221256	15	85357857	rs11638290	85227636	0.873673
rs139221256	15	85357857	rs34028043	85231585	0.873673
rs139221256	15	85357857	rs34784022	85231906	0.873673
rs139221256	15	85357857	rs12911736	85240008	0.873673
rs139221256	15	85357857	rs12908699	85240403	0.873673
rs139221256	15	85357857	rs35316992	85248133	0.873673
rs139221256	15	85357857	rs4643294	85250253	0.873673
rs139221256	15	85357857	rs62021219	85256159	0.873673
rs139221256	15	85357857	rs12907808	85256303	0.873673
rs139221256	15	85357857	rs34900908	85257599	0.873673
rs139221256	15	85357857	rs35524990	85258203	0.873673
rs10896090	11	65945186	rs11227448	66048491	0.873655
rs10896090	11	65945186	rs10791860	65981279	0.873363
rs10896090	11	65945186	rs10896100	65982293	0.873363
rs10896090	11	65945186	rs4483592	65990439	0.873363
rs10896090	11	65945186	rs2155201	65992344	0.873363
rs10896090	11	65945186	rs7925123	65993213	0.873363
rs10896090	11	65945186	rs10791863	66027358	0.873363
rs10896090	11	65945186	rs10750781	66037270	0.873363
rs10896090	11	65945186	rs2017969	66039032	0.873363
rs10896090	11	65945186	rs141812648	66003583	0.872916
rs10896090	11	65945186	rs562570187	66023242	0.872916
rs10896090	11	65945186	rs147358307	66045276	0.872763
rs11557713	18	60243876	rs9958207	60250094	0.871673
rs11557713	18	60243876	rs9961269	60250229	0.871673
rs11557713	18	60243876	rs72237761	60250884	0.871673
rs7544145	1	150138699	rs587776207	150022893	0.871603
rs2388334	6	98591622	rs9385269	98547979	0.871564
rs61332983	2	194465711	rs4293576	194449877	0.87145
rs112114764	17	42201041	rs4239142	42205876	0.87086
rs112114764	17	42201041	rs184478	42209751	0.87086
rs112114764	17	42201041	rs227577	42210298	0.87086
rs112114764	17	42201041	rs2526022	42213216	0.87086
rs112114764	17	42201041	rs2526021	42213347	0.87086
rs112114764	17	42201041	rs2905982	42220910	0.87086
rs112114764	17	42201041	rs2631295	42237884	0.87086
rs112114764	17	42201041	rs2905981	42238625	0.87086
rs112114764	17	42201041	rs2905980	42240198	0.87086
rs112114764	17	42201041	rs7214001	42241707	0.87086
rs112114764	17	42201041	rs67143613	42242656	0.87086
rs112114764	17	42201041	rs6503489	42246289	0.87086
rs61332983	2	194465711	rs6434618	194371249	0.870717
rs61332983	2	194465711	rs6434619	194371262	0.870717
rs61332983	2	194465711	rs7600281	194373926	0.870717
rs61332983	2	194465711	rs12693704	194375121	0.870717
rs61332983	2	194465711	rs2053388	194375378	0.870717
rs61332983	2	194465711	rs7565488	194375426	0.870717
rs61332983	2	194465711	rs7568425	194375701	0.870717
rs61332983	2	194465711	rs4850335	194376992	0.870717
rs61332983	2	194465711	rs2357809	194372722	0.870638
rs59134449	10	111745562	rs75063896	111733944	0.870382
rs112114764	17	42201041	rs147544296	42262778	0.870349
rs61332983	2	194465711	rs377115416;rs2439202	194378649	0.870278
rs2302417	3	52814256	rs4481150	52837793	0.870173
rs59134449	10	111745562	rs111481776	111733866	0.870152
rs61332983	2	194465711	rs10204454	194346284	0.87015
rs61332983	2	194465711	rs1440056	194348641	0.87015
rs61332983	2	194465711	rs10168994	194351527	0.87015
rs61332983	2	194465711	rs6709802	194353130	0.87015
rs61332983	2	194465711	rs6713417	194353714	0.87015
rs61332983	2	194465711	rs10181731	194354911	0.87015
rs61332983	2	194465711	rs7589046	194361961	0.87015
rs61332983	2	194465711	rs13030760	194365571	0.87015
rs61332983	2	194465711	rs34795195	194366338	0.87015
rs61332983	2	194465711	rs4850333	194366559	0.87015
rs61332983	2	194465711	rs56099952	194366621	0.87015
rs61332983	2	194465711	rs4850470	194366837	0.87015
rs61332983	2	194465711	rs28853394	194366939	0.87015
rs61332983	2	194465711	rs28826642	194367050	0.87015
rs61332983	2	194465711	rs57108566	194367161	0.87015
rs61332983	2	194465711	rs56789283	194367214	0.87015
rs61332983	2	194465711	rs6716963	194367540	0.87015
rs61332983	2	194465711	rs76579263	194367591	0.87015
rs61332983	2	194465711	rs6749013	194367908	0.87015
rs61332983	2	194465711	rs6749294	194368109	0.87015
rs61332983	2	194465711	rs6749394	194368169	0.87015
rs61332983	2	194465711	rs6749210	194368199	0.87015
rs61332983	2	194465711	rs4366922	194368236	0.87015
rs61332983	2	194465711	rs4525718	194368267	0.87015
rs61332983	2	194465711	rs4374392	194368449	0.87015
rs61332983	2	194465711	rs4366923	194368502	0.87015
rs61332983	2	194465711	rs4289219	194368554	0.87015
rs61332983	2	194465711	rs4255976	194368608	0.87015
rs61332983	2	194465711	rs4468834	194368729	0.87015
rs61332983	2	194465711	rs4468835	194368778	0.87015
rs61332983	2	194465711	rs71406728	194369152	0.87015
rs61332983	2	194465711	rs1440058	194369219	0.87015
rs61332983	2	194465711	rs10931596	194369683	0.87015
rs61332983	2	194465711	rs7579089	194370509	0.87015
rs61332983	2	194465711	rs7605736	194370641	0.87015
rs61332983	2	194465711	rs34708144	194370694	0.87015
rs61332983	2	194465711	rs7562061	194370743	0.87015
rs61332983	2	194465711	rs2581110	194383864	0.87015
rs61332983	2	194465711	rs2119155	194383912	0.87015
rs61332983	2	194465711	rs2581109	194384139	0.87015
rs61332983	2	194465711	rs2581108	194384255	0.87015
rs61332983	2	194465711	rs10658487	194384285	0.87015
rs112114764	17	42201041	rs2631299	42219773	0.869886
rs139221256	15	85357857	rs17598603	85200211	0.868384
rs139221256	15	85357857	rs1051168	85200520	0.868384
rs139221256	15	85357857	rs12904605	85201419	0.868384
rs139221256	15	85357857	rs35850955	85201683	0.868384
rs139221256	15	85357857	rs2340652	85374112	0.868208
rs61332983	2	194465711	rs10684255	194372464	0.867816
rs139221256	15	85357857	rs35545192	85373498	0.867467
rs139221256	15	85357857	rs35808647	85377441	0.867467
rs10994318	10	62125856	rs10994300	62080955	0.867444
rs61332983	2	194465711	rs59804100	194367107	0.866811
rs61332983	2	194465711	rs58788856	194367116	0.866811
rs61332983	2	194465711	rs6760726	194367466	0.866811
rs61332983	2	194465711	rs6745670	194367474	0.866811
rs61332983	2	194465711	rs4585045	194368351	0.866811
rs61332983	2	194465711	rs4541272	194368352	0.866811
rs61332983	2	194465711	rs2053390	194379723	0.866811
rs61332983	2	194465711	rs2053391	194379724	0.866811
rs2302417	3	52814256	rs2071044	52847601	0.866772
rs10896090	11	65945186	rs142687003	66019750	0.866753
rs112114764	17	42201041	rs10628218	42249717	0.866687
rs112114764	17	42201041	rs12947939	42250378	0.866687
rs112114764	17	42201041	rs7213436	42252163	0.866687
rs112114764	17	42201041	rs1135215	42253519	0.866687
rs112114764	17	42201041	rs7212854	42254417	0.866687
rs112114764	17	42201041	rs7214273	42261289	0.866687
rs112114764	17	42201041	rs66638912	42262010	0.866687
rs112114764	17	42201041	rs11080007	42265442	0.866687
rs112114764	17	42201041	rs2240226	42266218	0.866687
rs11557713	18	60243876	rs6567291	60255151	0.866675
rs2302417	3	52814256	rs2535627	52845105	0.86636
rs10896090	11	65945186	rs2282568	66052832	0.866249
rs61332983	2	194465711	rs2439192	194339096	0.866237
rs61332983	2	194465711	rs2439191	194339267	0.866237
rs61332983	2	194465711	rs2256763	194341313	0.866237
rs61332983	2	194465711	rs6434613	194344987	0.866237
rs61332983	2	194465711	rs10182434	194351682	0.866237
rs61332983	2	194465711	rs4850334	194366641	0.866237
rs139221256	15	85357857	rs12905057	85210765	0.865628
rs11557713	18	60243876	rs12172847	60223017	0.865578
rs61332983	2	194465711	rs2169723	194452091	0.865526
rs61332983	2	194465711	rs34175225	194452852	0.865526
rs139221256	15	85357857	rs11636499	85243681	0.865181
rs113779084	7	11871787	rs4463318	11857504	0.864634
rs59134449	10	111745562	rs1271354	111733795	0.863938
rs11557713	18	60243876	rs3760569	60239081	0.863752
rs59134449	10	111745562	rs59804002	111692043	0.863648
rs59134449	10	111745562	rs56273398	111708183	0.863648
rs11557713	18	60243876	rs2282551	60254789	0.86362
rs61332983	2	194465711	rs79592648	194367424	0.863375
rs61332983	2	194465711	rs144908844	194367430	0.863375
rs61332983	2	194465711	rs79646087	194367445	0.863375
rs139221256	15	85357857	rs2175567	85200946	0.862529
rs61332983	2	194465711	rs67662603	194374252	0.862339
rs61332983	2	194465711	rs11461215	194384023	0.862124
rs112114764	17	42201041	rs9898613	42267290	0.8615
rs57970360	6	72519394	rs576506902;rs139441533	72507286	0.861461
rs59134449	10	111745562	rs12265204	111752163	0.861369
rs59134449	10	111745562	rs958086	111752548	0.861369
rs59134449	10	111745562	rs56999964	111752933	0.861369
rs59134449	10	111745562	rs7069789	111753183	0.861369
rs111444407	19	19358207	rs541521385	19402698	0.860768
rs61332983	2	194465711	rs555036799	194509979	0.8603
rs139221256	15	85357857	rs570004052;rs8041103;rs566229957	85226652	0.860256
rs139221256	15	85357857	rs17534709	85314397	0.860176
rs139221256	15	85357857	rs3748376	85328352	0.859111
rs139221256	15	85357857	rs12906348	85329421	0.859111
rs139221256	15	85357857	rs34342559	85331271	0.859111
rs139221256	15	85357857	rs62019472	85331493	0.859111
rs139221256	15	85357857	rs35557864	85331629	0.859111
rs2302417	3	52814256	rs34449110	52725718	0.859007
rs61332983	2	194465711	rs61267643	194366683	0.858765
rs55648125	6	50816718	rs55653665	50812984	0.857962
rs55648125	6	50816718	rs13195969	50814627	0.857962
rs55648125	6	50816718	rs56240592	50815514	0.857962
rs55648125	6	50816718	rs9473922	50831792	0.857962
rs55648125	6	50816718	rs9473923	50833565	0.857962
rs55648125	6	50816718	rs36093098	50833931	0.857962
rs55648125	6	50816718	rs9473925	50834565	0.857962
rs55648125	6	50816718	rs9473928	50842003	0.857962
rs55648125	6	50816718	rs9463655	50842406	0.857962
rs59134449	10	111745562	rs17126883	111694696	0.857168
rs59134449	10	111745562	rs734165	111697789	0.857168
rs59134449	10	111745562	rs12570145	111712913	0.857168
rs59134449	10	111745562	rs72828232	111725298	0.857168
rs139221256	15	85357857	rs573188979	85173727	0.856252
rs59134449	10	111745562	rs7073969	111753798	0.856133
rs138321	22	41209304	rs6519227	41119899	0.856038
rs59134449	10	111745562	rs2419313	111750851	0.855875
rs113779084	7	11871787	rs12531804	11896054	0.855178
rs139221256	15	85357857	rs3803403	85383145	0.8543
rs139221256	15	85357857	rs3803405	85383640	0.8543
rs10994318	10	62125856	rs61847719	62066170	0.85396
rs111444407	19	19358207	rs56212061	19394640	0.853269
rs111444407	19	19358207	rs4239639	19435876	0.852131
rs111444407	19	19358207	rs12972691	19437500	0.852131
rs10035291	5	80796368	rs7702345	80789586	0.851385
rs57195239	2	97376407	rs66854424;rs535122480;rs10610188	97405967	0.851133
rs59134449	10	111745562	rs12571674	111717608	0.850724
rs3804640	3	107793709	rs35159203	107802464	0.849764
rs55648125	6	50816718	rs3842110	50813900	0.849665
rs55648125	6	50816718	rs9463650	50822081	0.849665
rs55648125	6	50816718	rs9473921	50828072	0.849665
rs55648125	6	50816718	rs35546156	50829785	0.849665
rs55648125	6	50816718	rs9296645	50831194	0.849665
rs139221256	15	85357857	rs11630487	85187103	0.849402
rs139221256	15	85357857	rs11633762	85187152	0.849402
rs139221256	15	85357857	rs11630887	85193015	0.849402
rs139221256	15	85357857	rs11636189	85193554	0.849402
rs139221256	15	85357857	rs62021197	85193869	0.849402
rs139221256	15	85357857	rs62021198	85193937	0.849402
rs139221256	15	85357857	rs35516100	85195430	0.849402
rs139221256	15	85357857	rs62021208	85196244	0.849402
rs11557713	18	60243876	rs547588520;rs547588520;rs368829083	60243262	0.849354
rs55648125	6	50816718	rs2857504	50797763	0.849292
rs2302417	3	52814256	rs575450216;rs36051478	52820855	0.848803
rs61332983	2	194465711	rs2465947	194338679	0.847383
rs55648125	6	50816718	rs188070104	50844168	0.847193
rs61332983	2	194465711	rs13424361	194372415	0.846543
rs139221256	15	85357857	rs1061737	85183790	0.845124
rs139221256	15	85357857	rs12914433	85184963	0.845124
rs9834970	3	36856030	rs142781178	36835938	0.845066
rs3804640	3	107793709	rs326346	107805553	0.843467
rs59134449	10	111745562	rs72828218	111689199	0.84333
rs55648125	6	50816718	rs34793301	50859462	0.842733
rs55648125	6	50816718	rs9473950	50912822	0.842733
rs55648125	6	50816718	rs9473954	50928547	0.842733
rs55648125	6	50816718	rs35518922	50929362	0.842733
rs55648125	6	50816718	rs7767491	50931137	0.842733
rs55648125	6	50816718	rs7768747	50931762	0.842733
rs111444407	19	19358207	rs751857	19602873	0.842315
rs2302417	3	52814256	rs3617	52833805	0.842249
rs111444407	19	19358207	rs2965202	19478454	0.841739
rs111444407	19	19358207	rs2315282	19480538	0.841739
rs111444407	19	19358207	rs2905429	19482558	0.841739
rs111444407	19	19358207	rs11364903	19482865	0.841739
rs111444407	19	19358207	rs2965178	19482911	0.841739
rs111444407	19	19358207	rs2905433	19490203	0.841739
rs111444407	19	19358207	rs2905434	19491053	0.841739
rs111444407	19	19358207	rs10406278	19494725	0.841739
rs111444407	19	19358207	rs2965186	19497195	0.841739
rs111444407	19	19358207	rs8111093	19505548	0.841739
rs111444407	19	19358207	rs56291054	19509104	0.841739
rs111444407	19	19358207	rs2965181	19512317	0.841739
rs111444407	19	19358207	rs2965179	19512755	0.841739
rs111444407	19	19358207	rs56218506	19515482	0.841739
rs111444407	19	19358207	rs2916070	19524105	0.841739
rs111444407	19	19358207	rs2916075	19530590	0.841739
rs111444407	19	19358207	rs11668203	19531370	0.841739
rs111444407	19	19358207	rs2060274	19543271	0.841739
rs111444407	19	19358207	rs4808951	19550306	0.841739
rs111444407	19	19358207	rs80200208	19554725	0.841739
rs111444407	19	19358207	rs8105642	19558468	0.841739
rs111444407	19	19358207	rs8110250	19559989	0.841739
rs111444407	19	19358207	rs8110171	19560063	0.841739
rs111444407	19	19358207	rs1560687	19562902	0.841739
rs111444407	19	19358207	rs147292290	19564673	0.841739
rs111444407	19	19358207	rs113841472	19565482	0.841739
rs111444407	19	19358207	rs75582668	19569023	0.841739
rs111444407	19	19358207	rs58074958	19570555	0.841739
rs111444407	19	19358207	rs754256	19578591	0.841739
rs111444407	19	19358207	rs4808962	19579557	0.841739
rs111444407	19	19358207	rs56280531	19585788	0.841739
rs111444407	19	19358207	rs4808204	19590721	0.841739
rs111444407	19	19358207	rs75667002	19592232	0.841739
rs111444407	19	19358207	rs11671253	19604206	0.841739
rs111444407	19	19358207	rs113249403	19606481	0.841739
rs111444407	19	19358207	rs79370636	19614289	0.841739
rs111444407	19	19358207	rs78010159	19615905	0.841739
rs111444407	19	19358207	rs34667451	19617017	0.841739
rs111444407	19	19358207	rs34918704	19620456	0.841739
rs111444407	19	19358207	rs11670687	19621752	0.841739
rs111444407	19	19358207	rs11085264	19621780	0.841739
rs111444407	19	19358207	rs80007081	19626734	0.841739
rs111444407	19	19358207	rs17684164	19626769	0.841739
rs111444407	19	19358207	rs77254326	19626781	0.841739
rs111444407	19	19358207	rs16996127	19627310	0.841739
rs111444407	19	19358207	rs56330647	19627653	0.841739
rs111444407	19	19358207	rs7256028	19628240	0.841739
rs111444407	19	19358207	rs7245689	19629530	0.841739
rs111444407	19	19358207	rs7250233	19630948	0.841739
rs111444407	19	19358207	rs148001625	19632970	0.841739
rs111444407	19	19358207	rs76095338	19633908	0.841739
rs111444407	19	19358207	rs78176666	19636702	0.841739
rs111444407	19	19358207	rs111406321	19637437	0.841739
rs111444407	19	19358207	rs74950305	19639448	0.841739
rs111444407	19	19358207	rs55927782	19642032	0.841739
rs111444407	19	19358207	rs6511029	19471419	0.841541
rs139221256	15	85357857	rs62021193	85170583	0.840871
rs139221256	15	85357857	rs17598114	85171317	0.840871
rs139221256	15	85357857	rs17532346	85171495	0.840871
rs139221256	15	85357857	rs11634322	85172209	0.840871
rs139221256	15	85357857	rs4603535	85173872	0.840871
rs139221256	15	85357857	rs10795	85177297	0.840871
rs139221256	15	85357857	rs36126054	85177723	0.840871
rs55648125	6	50816718	rs28360639	50783501	0.840506
rs55648125	6	50816718	rs2857501	50797286	0.840506
rs55648125	6	50816718	rs2744504	50798668	0.840506
rs61332983	2	194465711	rs71406724	194336245	0.840177
rs111444407	19	19358207	rs2011503	19443986	0.839068
rs111444407	19	19358207	rs1989867	19447470	0.839068
rs111444407	19	19358207	rs756999	19448200	0.839068
rs111444407	19	19358207	rs2965190	19451591	0.839068
rs111444407	19	19358207	rs2965194	19460702	0.839068
rs111444407	19	19358207	rs11085260	19461492	0.839068
rs111444407	19	19358207	rs2965195	19463032	0.839068
rs111444407	19	19358207	rs756997	19467085	0.839068
rs111444407	19	19358207	rs2860494	19470426	0.839068
rs111444407	19	19358207	rs6511031	19471506	0.839068
rs2302417	3	52814256	rs139364760	52674201	0.83901
rs139221256	15	85357857	rs34452033	85221993	0.838725
rs59134449	10	111745562	rs55683820	111665376	0.837942
rs59134449	10	111745562	rs17126877	111672786	0.837942
rs59134449	10	111745562	rs12571872	111676114	0.837942
rs59134449	10	111745562	rs752584	111682934	0.837942
rs10035291	5	80796368	rs11739075	80767157	0.837044
rs139221256	15	85357857	rs11634320	85172183	0.836644
rs139221256	15	85357857	rs2036949	85163605	0.836101
rs139221256	15	85357857	rs11635597	85165699	0.836101
rs7544145	1	150138699	rs113970015	150159700	0.835585
rs111444407	19	19358207	rs146758447	19477056	0.835559
rs111444407	19	19358207	rs2965201	19478051	0.835559
rs111444407	19	19358207	rs34487417	19509701	0.835559
rs111444407	19	19358207	rs2060275	19536208	0.835559
rs111444407	19	19358207	rs78883953	19630002	0.835559
rs111444407	19	19358207	rs75453386	19637781	0.835559
rs111444407	19	19358207	rs75525243	19638218	0.835559
rs111444407	19	19358207	rs45631651	19638743	0.835559
rs112114764	17	42201041	rs433610	42197281	0.835039
rs10896090	11	65945186	rs10896076	65840668	0.8349
rs111444407	19	19358207	rs113527843	19643343	0.834708
rs111444407	19	19358207	rs8100927	19643636	0.834708
rs111444407	19	19358207	rs8101219	19643715	0.834708
rs111444407	19	19358207	rs4808968	19644402	0.834708
rs4447398	15	42904904	rs876992	42878456	0.834637
rs55648125	6	50816718	rs2817378	50789197	0.834209
rs55648125	6	50816718	rs2857482	50790642	0.834209
rs55648125	6	50816718	rs6930259	50936016	0.834209
rs3804640	3	107793709	rs327133	107807485	0.833947
rs10035291	5	80796368	rs7733938	80804418	0.833724
rs111444407	19	19358207	rs2916072	19525712	0.83357
rs111444407	19	19358207	rs138951922	19630574	0.83357
rs57681866	2	57975714	rs142687393	58039826	0.833296
rs10035291	5	80796368	rs11408828	80747662	0.832637
rs10035291	5	80796368	rs6868422	80748148	0.832637
rs10035291	5	80796368	rs6868748	80748327	0.832637
rs10035291	5	80796368	rs6887937	80748607	0.832637
rs10035291	5	80796368	rs6452412	80749858	0.832637
rs10035291	5	80796368	rs2162973	80772960	0.832637
rs10035291	5	80796368	rs10056711	80774545	0.832637
rs111444407	19	19358207	rs1557723	19443033	0.832063
rs10994318	10	62125856	rs10994336	62179812	0.83187
rs10994318	10	62125856	rs10994337	62180881	0.83187
rs10994318	10	62125856	rs10994338	62181128	0.83187
rs139221256	15	85357857	rs35762435	85261885	0.831521
rs112114764	17	42201041	rs11079983	42198170	0.830309
rs111444407	19	19358207	rs199883614	19477225	0.829441
rs111444407	19	19358207	rs111762799	19615981	0.829441
rs10035291	5	80796368	rs7711020	80752324	0.828631
rs55648125	6	50816718	rs61236902	50813055	0.828352
rs55648125	6	50816718	rs66462826	50814877	0.828352
rs55648125	6	50816718	rs67092917	50815333	0.828352
rs55648125	6	50816718	rs60100577	50816134	0.828352
rs55648125	6	50816718	rs9296644	50828247	0.828352
rs55648125	6	50816718	rs58105163	50832730	0.828352
rs10035291	5	80796368	rs7719373	80787272	0.828248
rs111444407	19	19358207	rs3031859	19480823	0.827715
rs111444407	19	19358207	rs35494426	19520533	0.827715
rs111444407	19	19358207	rs553975420	19540104	0.827715
rs111444407	19	19358207	rs113980591	19565357	0.827715
rs111444407	19	19358207	rs142175758	19636571	0.827715
rs55648125	6	50816718	rs7738924	50850600	0.825821
rs55648125	6	50816718	rs9473931	50851411	0.825821
rs55648125	6	50816718	rs7746581	50853479	0.825821
rs55648125	6	50816718	rs7753025	50858352	0.825821
rs55648125	6	50816718	rs71570523	50859119	0.825821
rs55648125	6	50816718	rs7745565	50860083	0.825821
rs55648125	6	50816718	rs150926001	50863218	0.825821
rs55648125	6	50816718	rs6908879	50869856	0.825821
rs55648125	6	50816718	rs9473938	50874050	0.825821
rs55648125	6	50816718	rs67821777	50877203	0.825821
rs55648125	6	50816718	rs13216113	50884639	0.825821
rs55648125	6	50816718	rs67538952	50894400	0.825821
rs55648125	6	50816718	rs9463660	50899796	0.825821
rs55648125	6	50816718	rs9463661	50899800	0.825821
rs55648125	6	50816718	rs9463663	50902266	0.825821
rs55648125	6	50816718	rs9463664	50902570	0.825821
rs55648125	6	50816718	rs2223869	50904239	0.825821
rs55648125	6	50816718	rs7756058	50904438	0.825821
rs55648125	6	50816718	rs4111288	50908094	0.825821
rs55648125	6	50816718	rs9473949	50909659	0.825821
rs55648125	6	50816718	rs2894780	50924527	0.825821
rs7544145	1	150138699	rs56026495	150100427	0.825536
rs10035291	5	80796368	rs6452415	80776834	0.82388
rs10035291	5	80796368	rs10474031	80778341	0.82388
rs111444407	19	19358207	rs2965184	19545428	0.823723
rs111444407	19	19358207	rs34169314	19489128	0.823385
rs55648125	6	50816718	rs35281281	50800453	0.823364
rs55648125	6	50816718	rs2817416	50809777	0.823364
rs55648125	6	50816718	rs2245173	50810540	0.823364
rs111444407	19	19358207	rs138179252	19522477	0.822829
rs111444407	19	19358207	rs11670775	19649636	0.821537
rs111444407	19	19358207	rs2060276	19522491	0.820762
rs111444407	19	19358207	rs4808206	19645645	0.820762
rs111444407	19	19358207	rs4808969	19647460	0.820762
rs111444407	19	19358207	rs11669730	19648713	0.820762
rs111444407	19	19358207	rs11670761	19649327	0.820762
rs55648125	6	50816718	rs68118663	50815367	0.820642
rs111444407	19	19358207	rs377538131	19580964	0.819911
rs10035291	5	80796368	rs10075648	80755211	0.819863
rs10035291	5	80796368	rs2396170	80769369	0.819863
rs10035291	5	80796368	rs6872775	80770724	0.819863
rs10035291	5	80796368	rs6893826	80756855	0.819534
rs10035291	5	80796368	rs6877102	80770894	0.819134
rs10994318	10	62125856	rs61847579	62194149	0.818869
rs111444407	19	19358207	rs2905422	19460703	0.818172
rs55648125	6	50816718	rs60307026	50797661	0.817567
rs111444407	19	19358207	rs137895996	19498865	0.81739
rs111444407	19	19358207	rs143378367	19634251	0.81739
rs113779084	7	11871787	rs2883598	11907220	0.816578
rs10035291	5	80796368	rs10036712	80810527	0.816285
rs10035291	5	80796368	rs34895069	80817338	0.816285
rs10035291	5	80796368	rs71603595	80766118	0.816027
rs111444407	19	19358207	rs113899601	19364346	0.815818
rs3804640	3	107793709	rs2163725	107754929	0.815149
rs111444407	19	19358207	rs4808970	19651140	0.814584
rs111444407	19	19358207	rs76790018	19652157	0.814584
rs111444407	19	19358207	rs77616520	19652776	0.814584
rs139221256	15	85357857	rs55841622	85332280	0.814496
rs3804640	3	107793709	rs11309978	107754562	0.814081
rs111444407	19	19358207	rs4808205	19645493	0.813847
rs17150022	7	24771777	rs2721793	24766181	0.8132
rs17150022	7	24771777	rs2521760	24767483	0.8132
rs55648125	6	50816718	rs9473952	50921779	0.812225
rs55648125	6	50816718	rs6927514	50923541	0.812225
rs55648125	6	50816718	rs6901576	50926064	0.812225
rs55648125	6	50816718	rs9463665	50928520	0.812225
rs55648125	6	50816718	rs9473956	50935857	0.812225
rs55648125	6	50816718	rs6930867	50936376	0.812225
rs112114764	17	42201041	rs56412041	42209011	0.812079
rs10035291	5	80796368	rs964102	80807713	0.811921
rs10035291	5	80796368	rs10042303	80810692	0.811921
rs10896090	11	65945186	rs3132851	66056142	0.811092
rs10896090	11	65945186	rs7945723	66056457	0.811092
rs112114764	17	42201041	rs35777921	42238570	0.811059
rs10994318	10	62125856	rs61847646	62207387	0.810694
rs10896090	11	65945186	rs2270448	65835931	0.810644
rs3804640	3	107793709	rs71299349	107788358	0.810564
rs112114764	17	42201041	rs56215655	42209013	0.81023
rs111444407	19	19358207	rs77427798	19652982	0.808471
rs111444407	19	19358207	rs34067609	19653524	0.808471
rs10035291	5	80796368	rs10042201	80810140	0.808374
rs13231398	7	110197412	rs11773333	110183807	0.806484
rs61332983	2	194465711	rs1478128	194540940	0.806463
rs13231398	7	110197412	rs2940385	110183622	0.806288
rs11557713	18	60243876	rs36096341	60257282	0.80455
rs59134449	10	111745562	rs10399964	111654109	0.803927
rs139221256	15	85357857	rs12916712	85190780	0.803705
rs17150022	7	24771777	rs2721794	24766507	0.803349
rs17150022	7	24771777	rs113041465	24829139	0.802781
rs17150022	7	24771777	rs148910335	24829869	0.802781
rs17150022	7	24771777	rs12154468	24830214	0.802781
rs17150022	7	24771777	rs12154475	24830366	0.802781
rs55648125	6	50816718	rs2857506	50800308	0.801448
rs55648125	6	50816718	rs36069178	50801490	0.801448
rs55648125	6	50816718	rs35941682	50805491	0.801448
rs55648125	6	50816718	rs66834257	50809141	0.801448
rs111444407	19	19358207	rs45556231	19654189	0.800796
rs111444407	19	19358207	rs11670882	19649748	0.800483
rs111444407	19	19358207	rs57260911	19477211	0.79976
rs111444407	19	19358207	rs10423147	19477220	0.79976
rs139221256	15	85357857	rs2271431	85189464	0.799694
rs111444407	19	19358207	rs11669558	19655670	0.799474
rs111444407	19	19358207	rs61744761	19656615	0.799474
rs111444407	19	19358207	rs4808958	19571752	0.798832
rs10896090	11	65945186	rs472518	65851902	0.798119
rs10896090	11	65945186	rs527897	65900777	0.798119
rs111444407	19	19358207	rs1529745	19517325	0.796922
rs55648125	6	50816718	rs4294001	50850065	0.796549
rs55648125	6	50816718	rs9473939	50877477	0.796549
rs55648125	6	50816718	rs9473946	50892950	0.796549
rs10896090	11	65945186	rs475805	65848738	0.795114
rs139221256	15	85357857	rs184582541	85311465	0.794537
rs112114764	17	42201041	rs11656104	42258965	0.794399
rs111444407	19	19358207	rs564726571	19376215	0.794259
rs111444407	19	19358207	rs200962751	19376220	0.794259
rs2302417	3	52814256	rs11379683	52670874	0.794216
rs17150022	7	24771777	rs556517064	24684127	0.794135
rs11557713	18	60243876	rs8088861	60262305	0.793767
rs55648125	6	50816718	rs36011604	50789792	0.793576
rs55648125	6	50816718	rs2857513	50811115	0.793576
rs10896090	11	65945186	rs68130828	66058842	0.793288
rs10896090	11	65945186	rs11227452	66059105	0.793288
rs9834970	3	36856030	rs1553656	36859705	0.791214
rs59134449	10	111745562	rs2273738	111648659	0.791122
rs59134449	10	111745562	rs72828203	111649343	0.790736
rs59134449	10	111745562	rs3780953	111650634	0.790736
rs113779084	7	11871787	rs73045305	11863977	0.789861
rs113779084	7	11871787	rs73043371	11855512	0.789803
rs10896090	11	65945186	rs524281	65886662	0.78878
rs10896090	11	65945186	rs549187	65898631	0.78878
rs10896090	11	65945186	rs565198	65913508	0.78878
rs111444407	19	19358207	rs7252453	19654117	0.787824
rs7122539	11	66662731	rs4008953	66660949	0.786722
rs17150022	7	24771777	rs2391000	24828055	0.786275
rs111444407	19	19358207	rs1036215	19657198	0.785775
rs17150022	7	24771777	rs2237306	24757202	0.785065
rs111444407	19	19358207	rs8102502	19652746	0.783312
rs3804640	3	107793709	rs326359	107820619	0.782574
rs10994318	10	62125856	rs10994359	62222107	0.78243
rs10994318	10	62125856	rs10994360	62223558	0.78243
rs10994318	10	62125856	rs10994384	62253302	0.78243
rs10994318	10	62125856	rs9633553	62274737	0.78243
rs10994318	10	62125856	rs75314561	62278544	0.78243
rs10994318	10	62125856	rs10994397	62279124	0.78243
rs111444407	19	19358207	rs56352336	19352155	0.781298
rs139221256	15	85357857	rs62021209	85203704	0.779959
rs111444407	19	19358207	rs568483577	19364099	0.779231
rs17150022	7	24771777	rs2721812	24752518	0.775273
rs17150022	7	24771777	rs2237311	24759945	0.775273
rs9834970	3	36856030	rs4072458	36862680	0.773055
rs10994318	10	62125856	rs557620044	62091722	0.771714
rs112114764	17	42201041	rs4473241	42281282	0.771704
rs111444407	19	19358207	rs72999016	19350103	0.770749
rs113779084	7	11871787	rs2355103	11867694	0.770202
rs10896090	11	65945186	rs72209953	65896926	0.768866
rs10035291	5	80796368	rs7725126	80730191	0.768801
rs10035291	5	80796368	rs1541830	80735161	0.768801
rs10035291	5	80796368	rs6874237	80735515	0.768801
rs10035291	5	80796368	rs35224297	80735726	0.768801
rs10035291	5	80796368	rs9596	80736444	0.768801
rs10035291	5	80796368	rs3838666	80737336	0.768801
rs10035291	5	80796368	rs6452407	80739037	0.768801
rs10035291	5	80796368	rs6872634	80740664	0.768801
rs10035291	5	80796368	rs6872793	80740708	0.768801
rs10035291	5	80796368	rs34699788	80740878	0.768801
rs10035291	5	80796368	rs6883488	80742290	0.768801
rs10035291	5	80796368	rs6866156	80746328	0.768801
rs10035291	5	80796368	rs6452410	80747220	0.768801
rs17150022	7	24771777	rs111498086	24814147	0.768786
rs17150022	7	24771777	rs77594613	24814953	0.768786
rs17150022	7	24771777	rs67617769	24816482	0.768786
rs17150022	7	24771777	rs767329	24817067	0.768786
rs111444407	19	19358207	rs139291704	19628053	0.768447
rs3804640	3	107793709	rs2116693	107761411	0.768012
rs9834970	3	36856030	rs11129735	36870230	0.767231
rs139221256	15	85357857	rs61074241	85333396	0.767071
rs59134449	10	111745562	rs539364082	111734967	0.76629
rs884301	17	53367464	rs2287223	53392852	0.765165
rs10994318	10	62125856	rs12411842	62276713	0.764713
rs3804640	3	107793709	rs697951	107775167	0.763954
rs3804640	3	107793709	rs765091	107785611	0.763954
rs9834970	3	36856030	rs4789	36869439	0.763465
rs111444407	19	19358207	rs112539183	19580756	0.762613
rs59134449	10	111745562	rs3862007	111762935	0.761778
rs2302417	3	52814256	rs554496975;rs59021296	52560069	0.761466
rs73496688	11	79156748	rs968369	79153080	0.760061
rs2302417	3	52814256	rs2878632	52686716	0.760043
rs17150022	7	24771777	rs74779340	24820945	0.759414
rs10896090	11	65945186	rs489337	65854561	0.758889
rs17150022	7	24771777	rs150362201	24822050	0.757584
rs17150022	7	24771777	rs111300961	24822230	0.757584
rs17150022	7	24771777	rs141147017	24822286	0.757584
rs17150022	7	24771777	rs113213591	24824304	0.757584
rs7122539	11	66662731	rs2380759	66647430	0.757318
rs10744560	12	2387099	rs2007044	2344960	0.756883
rs10035291	5	80796368	rs7715068	80728732	0.756819
rs111444407	19	19358207	rs1985109	19469907	0.756465
rs17150022	7	24771777	rs12979	24738164	0.755853
rs17150022	7	24771777	rs2721819	24742128	0.755853
rs10744560	12	2387099	rs2190771	2331192	0.755697
rs10744560	12	2387099	rs1108221	2332795	0.755344
rs10744560	12	2387099	rs1108222	2332856	0.755344
rs10744560	12	2387099	rs1108075	2333671	0.755344
rs10744560	12	2387099	rs11062166	2334260	0.755344
rs10896090	11	65945186	rs3814738	66060538	0.755165
rs4447398	15	42904904	rs11070376	42879757	0.754961
rs4447398	15	42904904	rs12904010	42881210	0.754961
rs7122539	11	66662731	rs7948839	66634397	0.754204
rs7122539	11	66662731	rs2380760	66647431	0.754204
rs10744560	12	2387099	rs7297582	2355806	0.7539
rs2302417	3	52814256	rs66782572	52567617	0.753241
rs138321	22	41209304	rs2143610	41317083	0.753227
rs11724116	4	162294038	rs72987215	162279204	0.752824
rs73496688	11	79156748	rs144755068	79176267	0.751752
rs73496688	11	79156748	rs113136900	79177029	0.751752
rs10744560	12	2387099	rs3922316	2331144	0.751693
rs10744560	12	2387099	rs12424245	2322513	0.750864
rs138321	22	41209304	rs138354	41272143	0.750386
rs138321	22	41209304	rs5758128	41314012	0.750021
rs138321	22	41209304	rs9611441	41339367	0.74942
rs10035291	5	80796368	rs6869288	80846886	0.748999
rs10896090	11	65945186	rs11227395	65829637	0.748132
rs73496688	11	79156748	rs1943849	79178631	0.747808
rs73496688	11	79156748	rs75070034	79182151	0.747808
rs11724116	4	162294038	rs73859954	162279027	0.747647
rs138321	22	41209304	rs35486587	41237765	0.74746
rs10896090	11	65945186	rs547087	65846264	0.747305
rs10744560	12	2387099	rs11062159	2326224	0.746742
rs138321	22	41209304	rs7289990	41217786	0.746592
rs73496688	11	79156748	rs112209391	79151784	0.745136
rs10035291	5	80796368	rs7715201	80728814	0.744939
rs10035291	5	80796368	rs7720736	80841869	0.744732
rs10035291	5	80796368	rs6867426	80848627	0.744732
rs10035291	5	80796368	rs6890850	80849031	0.744732
rs10035291	5	80796368	rs11268519	80854316	0.744732
rs10035291	5	80796368	rs7702047	80854395	0.744732
rs10035291	5	80796368	rs10942269	80861414	0.744732
rs10744560	12	2387099	rs10848642	2331572	0.743152
rs10744560	12	2387099	rs4765904	2332393	0.743152
rs111444407	19	19358207	rs111838568	19515067	0.74304
rs2302417	3	52814256	rs11709284	52559705	0.742705
rs2302417	3	52814256	rs4282054	52566065	0.742705
rs10994318	10	62125856	rs4948418	62185494	0.742417
rs2302417	3	52814256	rs7614981	52566914	0.741798
rs2302417	3	52814256	rs12489828	52567014	0.741798
rs7122539	11	66662731	rs200347874	66657369	0.741406
rs7122539	11	66662731	rs146414596	66657373	0.741406
rs10896090	11	65945186	rs7120611	65803053	0.741327
rs10896090	11	65945186	rs10791840	65803383	0.741327
rs10896090	11	65945186	rs10791841	65808587	0.741327
rs10896090	11	65945186	rs3814744	65809763	0.741327
rs10896090	11	65945186	rs4565902	65810045	0.741327
rs10896090	11	65945186	rs78578425	65810239	0.741327
rs2302417	3	52814256	rs10933	52719816	0.740532
rs73496688	11	79156748	rs150714913	79167668	0.740481
rs138321	22	41209304	rs111298861	41353455	0.739546
rs2302417	3	52814256	rs7639267	52568805	0.739075
rs7122539	11	66662731	rs9971487	66666996	0.73851
rs59134449	10	111745562	rs7067604	111734665	0.738197
rs13231398	7	110197412	rs73205288	110221335	0.738154
rs138321	22	41209304	rs7290246	41147033	0.737999
rs2302417	3	52814256	rs67409736	52551284	0.737817
rs2302417	3	52814256	rs146326248	52837282	0.737311
rs138321	22	41209304	rs11703894	41145630	0.73707
rs2302417	3	52814256	rs2276824	52637486	0.736979
rs73188321	7	105048158	rs527623902;rs34535552	104923342	0.736894
rs7122539	11	66662731	rs2513658	66628249	0.73664
rs17150022	7	24771777	rs79879286	24826589	0.736539
rs17150022	7	24771777	rs12154649	24832129	0.736539
rs138321	22	41209304	rs7292907	41119316	0.736365
rs10035291	5	80796368	rs35073584	80842761	0.736203
rs10035291	5	80796368	rs4513668	80843728	0.736203
rs10035291	5	80796368	rs4626317	80843784	0.736203
rs10035291	5	80796368	rs6880200	80845428	0.736203
rs10035291	5	80796368	rs6871860	80848911	0.736203
rs10035291	5	80796368	rs6891181	80849101	0.736203
rs10035291	5	80796368	rs6874029	80853386	0.736203
rs10035291	5	80796368	rs6895882	80853543	0.736203
rs10035291	5	80796368	rs6896235	80853765	0.736203
rs2302417	3	52814256	rs11235	52745087	0.735725
rs2302417	3	52814256	rs13081028	52555316	0.735693
rs7122539	11	66662731	rs4930391	66645254	0.735687
rs55648125	6	50816718	rs2817332	50848522	0.735571
rs111444407	19	19358207	rs71170675	19470919	0.73507
rs112114764	17	42201041	rs551849540	42218634	0.734263
rs138321	22	41209304	rs738660	41110024	0.734036
rs2302417	3	52814256	rs9853056	52555957	0.733258
rs10896090	11	65945186	rs533353946	65906157	0.732338
rs59134449	10	111745562	rs72828241	111744704	0.732323
rs59134449	10	111745562	rs72828242	111745121	0.732323
rs10896090	11	65945186	rs2452681	65814842	0.732062
rs59134449	10	111745562	rs35533450	111738502	0.731553
rs2302417	3	52814256	rs6778735	52565100	0.73096
rs2302417	3	52814256	rs13303	52558008	0.73085
rs138321	22	41209304	rs998483	41108102	0.730804
rs138321	22	41209304	rs11704680	41125392	0.730804
rs138321	22	41209304	rs1807606	41126128	0.730804
rs138321	22	41209304	rs5758123	41297305	0.730565
rs138321	22	41209304	rs5758131	41315594	0.730565
rs11724116	4	162294038	rs4691753	162317986	0.729386
rs11724116	4	162294038	rs12500921	162324909	0.729386
rs11724116	4	162294038	rs78271077	162326929	0.729386
rs11724116	4	162294038	rs77204993	162326950	0.729386
rs61332983	2	194465711	rs67054292	194379100	0.728642
rs10896090	11	65945186	rs34274349	65798066	0.728532
rs10896090	11	65945186	rs730787	65798959	0.728532
rs10896090	11	65945186	rs35671541	65799798	0.728532
rs10896090	11	65945186	rs61895581	65800075	0.728532
rs10896090	11	65945186	rs61895582	65800138	0.728532
rs10896090	11	65945186	rs7951770	65802142	0.728532
rs10896090	11	65945186	rs12576969	65802478	0.728532
rs10896090	11	65945186	rs7931167	65803750	0.728532
rs10896090	11	65945186	rs34975225	65804837	0.728532
rs10896090	11	65945186	rs4261293	65805135	0.728532
rs10896090	11	65945186	rs4614460	65805379	0.728532
rs10896090	11	65945186	rs4267077	65805388	0.728532
rs10896090	11	65945186	rs6591199	65805817	0.728532
rs10896090	11	65945186	rs6591201	65805970	0.728532
rs10896090	11	65945186	rs6591202	65806093	0.728532
rs10896090	11	65945186	rs6591203	65806229	0.728532
rs10896090	11	65945186	rs9326365	65807885	0.728532
rs10896090	11	65945186	rs1125078	65809875	0.728532
rs2302417	3	52814256	rs7636227	52566682	0.728522
rs138321	22	41209304	rs12168697	41107688	0.728514
rs10744560	12	2387099	rs1108074	2333484	0.72837
rs59134449	10	111745562	rs11194951	111776122	0.727951
rs59134449	10	111745562	rs2076974	111820311	0.727951
rs59134449	10	111745562	rs2481106	111832438	0.727951
rs59134449	10	111745562	rs2150211	111855414	0.727951
rs59134449	10	111745562	rs928213	111856224	0.727951
rs59134449	10	111745562	rs12261598	111872175	0.727951
rs59134449	10	111745562	rs7477704	111881011	0.727951
rs59134449	10	111745562	rs11194997	111889779	0.727951
rs10035291	5	80796368	rs35317997	80843289	0.727693
rs2302417	3	52814256	rs1010554	52542919	0.727114
rs59134449	10	111745562	rs72828247	111750960	0.726804
rs138321	22	41209304	rs35860575	41127062	0.726765
rs2302417	3	52814256	rs112646045	52553625	0.726473
rs139221256	15	85357857	rs7237	85186577	0.725324
rs59134449	10	111745562	rs183179874;rs141152014	111742646	0.724868
rs138321	22	41209304	rs9611440	41336658	0.723858
rs139221256	15	85357857	rs11630416	85282071	0.723181
rs11647445	16	9926966	rs36080161	9875586	0.722658
rs59134449	10	111745562	rs34431519	111818951	0.722623
rs139221256	15	85357857	rs71395455	85153804	0.722412
rs11724116	4	162294038	rs77545289	162339943	0.722285
rs11724116	4	162294038	rs12508789	162342055	0.722285
rs11724116	4	162294038	rs10857336	162350482	0.722285
rs11724116	4	162294038	rs12510659	162354095	0.722285
rs10896090	11	65945186	rs7110838	65794608	0.722236
rs10896090	11	65945186	rs12797282	65797347	0.722236
rs10896090	11	65945186	rs34450124	65799841	0.722236
rs11647445	16	9926966	rs6497524	9919335	0.721772
rs138321	22	41209304	rs56080538	41354887	0.721063
rs2302417	3	52814256	rs9879090	52648265	0.719933
rs59134449	10	111745562	rs10884920	111774807	0.719399
rs59134449	10	111745562	rs2419315	111821868	0.719399
rs59134449	10	111745562	rs10884925	111822398	0.719399
rs59134449	10	111745562	rs11592785	111825518	0.719399
rs138321	22	41209304	rs133082	41090554	0.718631
rs138321	22	41209304	rs13058356	41098206	0.718631
rs138321	22	41209304	rs9611447	41372696	0.718565
rs7122539	11	66662731	rs10160758	66673079	0.718328
rs10035291	5	80796368	rs7720123	80854762	0.717842
rs111444407	19	19358207	rs111306898	19525957	0.717678
rs59134449	10	111745562	rs1009532	111840725	0.717343
rs59134449	10	111745562	rs12268910	111878510	0.717343
rs10896090	11	65945186	rs10791838	65789854	0.716384
rs59134449	10	111745562	rs11195006	111903306	0.716328
rs139221256	15	85357857	rs12913702	85153184	0.716019
rs10896090	11	65945186	rs7129846	65794790	0.716007
rs10896090	11	65945186	rs2430979	65813383	0.716007
rs138321	22	41209304	rs133076	41081561	0.715467
rs139221256	15	85357857	rs748455	85149575	0.715413
rs111444407	19	19358207	rs2074295	19369435	0.714566
rs112114764	17	42201041	rs9911991	42278916	0.714504
rs10035291	5	80796368	rs6870325	80840109	0.714373
rs59134449	10	111745562	rs11194963	111806469	0.714201
rs138321	22	41209304	rs133084	41095958	0.713992
rs138321	22	41209304	rs4821971	41101907	0.713992
rs10035291	5	80796368	rs7725320	80848090	0.713882
rs10035291	5	80796368	rs4283765	80851752	0.713882
rs10035291	5	80796368	rs4274955	80852995	0.713882
rs11647445	16	9926966	rs6497523	9915013	0.713813
rs2302417	3	52814256	rs66824127	52551265	0.713678
rs7122539	11	66662731	rs11227610	66629029	0.713525
rs7122539	11	66662731	rs7119426	66649612	0.713525
rs2302417	3	52814256	rs567776784	52670773	0.712573
rs61332983	2	194465711	rs540780871;rs540780871;rs369106323	194674279	0.712204
rs59134449	10	111745562	rs2060675	111773423	0.712112
rs138321	22	41209304	rs33909856	41080566	0.71117
rs10896090	11	65945186	rs3829937	65787666	0.710924
rs10896090	11	65945186	rs1815814	65791113	0.710924
rs10896090	11	65945186	rs10896075	65792213	0.710924
rs139221256	15	85357857	rs11632395	85145793	0.710827
rs61332983	2	194465711	rs2581111	194381260	0.710597
rs7122539	11	66662731	rs11600959	66631892	0.71058
rs10896090	11	65945186	rs369119266	65799940	0.709842
rs11647445	16	9926966	rs981880	9877609	0.709685
rs10896090	11	65945186	esv3626689	65984338	0.709654
rs10035291	5	80796368	rs4392600	80851946	0.709559
rs10035291	5	80796368	rs6884862	80855058	0.709559
rs10035291	5	80796368	rs6866155	80855110	0.709559
rs10035291	5	80796368	rs7717663	80859115	0.709559
rs11647445	16	9926966	rs7205117	9875513	0.709441
rs57195239	2	97376407	rs72941253	97392707	0.709233
rs57195239	2	97376407	rs68026712	97396403	0.709233
rs57195239	2	97376407	rs6727384	97400324	0.709233
rs57195239	2	97376407	rs968470	97423626	0.709233
rs59134449	10	111745562	rs4918475	111771165	0.70905
rs11647445	16	9926966	rs9932138	9903460	0.708699
rs11647445	16	9926966	rs7193625	9909934	0.708699
rs11647445	16	9926966	rs8052950	9910348	0.708699
rs138321	22	41209304	rs4440057	41116466	0.708523
rs7122539	11	66662731	rs2077432	66621383	0.708499
rs10744560	12	2387099	rs2238057	2384005	0.707987
rs138321	22	41209304	rs17347451	41369108	0.7078
rs138321	22	41209304	rs9611433	41297101	0.707688
rs7122539	11	66662731	rs2167457	66642396	0.707658
rs57195239	2	97376407	rs878919	97437990	0.707647
rs57195239	2	97376407	rs994430	97439001	0.707647
rs57195239	2	97376407	rs6730773	97441643	0.707647
rs57195239	2	97376407	rs7586317	97447831	0.707647
rs57195239	2	97376407	rs6741561	97458436	0.707647
rs57195239	2	97376407	rs7608661	97459920	0.707647
rs138321	22	41209304	rs71200605	41097145	0.707401
rs10896090	11	65945186	rs575186284;rs577640676	65798276	0.707333
rs10035291	5	80796368	rs6452419	80871402	0.707149
rs73496688	11	79156748	rs10501444	79137378	0.706867
rs11647445	16	9926966	rs8050843	9930580	0.706597
rs138321	22	41209304	rs5758152	41382163	0.706287
rs13231398	7	110197412	rs73205295	110229636	0.706239
rs59134449	10	111745562	rs6584972	111901567	0.706136
rs10035291	5	80796368	rs6866154	80855108	0.706004
rs138321	22	41209304	rs67774077	41109678	0.70545
rs11647445	16	9926966	rs981881	9877679	0.705303
rs10896090	11	65945186	rs562629293	65821358	0.705133
rs138321	22	41209304	rs133078	41086497	0.705032
rs138321	22	41209304	rs133079	41087095	0.705032
rs10896090	11	65945186	rs1783569	65787027	0.704573
rs11647445	16	9926966	rs9938265	9905841	0.704315
rs7122539	11	66662731	rs11421698	66662497	0.704038
rs59134449	10	111745562	rs4595478	111800145	0.703946
rs139221256	15	85357857	rs531061098	85206958	0.703603
rs139221256	15	85357857	rs551162804	85206962	0.703603
rs139221256	15	85357857	rs371357308	85206966	0.703603
rs112114764	17	42201041	rs9910055	42283037	0.703543
rs57195239	2	97376407	rs6576983	97454650	0.703137
rs57195239	2	97376407	rs6576984	97454705	0.703137
rs61332983	2	194465711	rs6727756	194676200	0.703133
rs138321	22	41209304	rs103197	41256802	0.702996
rs10035291	5	80796368	rs4426897	80867413	0.70286
rs59134449	10	111745562	rs2501577	111846687	0.702725
rs11647445	16	9926966	rs11859262	9875839	0.702602
rs7544145	1	150138699	rs587745891;rs587664359	150009219	0.702117
rs57195239	2	97376407	rs7582249	97463529	0.701619
rs61332983	2	194465711	rs13418354	194675382	0.701471
rs7122539	11	66662731	rs3741194	66626234	0.701323
rs11647445	16	9926966	rs11649635	9903223	0.700365
rs11647445	16	9926966	rs1362322	9876122	0.700031
rs11557713	18	60243876	rs8087802	60262294	0.699894
rs11557713	18	60243876	rs8089401	60262303	0.699894
rs7122539	11	66662731	rs7120256	66650248	0.699625
rs11557713	18	60243876	rs3744926	60241732	0.699614
rs13231398	7	110197412	rs73205296	110237982	0.699452
rs11647445	16	9926966	rs12932412	9902520	0.699341
rs61332983	2	194465711	rs10200954	194676183	0.69912
rs139221256	15	85357857	rs11638554	85148231	0.698606
rs138321	22	41209304	rs133075	41081164	0.697975
rs10035291	5	80796368	rs62366246	80748350	0.697863
rs10035291	5	80796368	rs6865796	80776203	0.697863
rs10896090	11	65945186	rs112623514	65794458	0.697704
rs138321	22	41209304	rs370951066	41372449	0.69739
rs59134449	10	111745562	rs2501575	111849864	0.697386
rs7122539	11	66662731	rs508443	66509369	0.69672
rs7122539	11	66662731	rs7107944	66553737	0.69672
rs7122539	11	66662731	rs608248	66562248	0.69672
rs7122539	11	66662731	rs682842	66568943	0.69672
rs7122539	11	66662731	rs569818	66570749	0.69672
rs7122539	11	66662731	rs543191	66583779	0.69672
rs7122539	11	66662731	rs627330	66602099	0.69672
rs7122539	11	66662731	rs594313	66608991	0.69672
rs11647445	16	9926966	rs765288	9876312	0.696602
rs11647445	16	9926966	rs765286	9876430	0.696602
rs7122539	11	66662731	rs10896139	66650060	0.696259
rs7122539	11	66662731	rs539809296	66555022	0.69548
rs11647445	16	9926966	rs765287	9876382	0.69541
rs11647445	16	9926966	rs34606734	9902810	0.695269
rs11647445	16	9926966	rs59898683	9902971	0.695269
rs10744560	12	2387099	rs2370414	2368396	0.695072
rs139221256	15	85357857	rs11633788	85305142	0.693376
rs7122539	11	66662731	rs575723543	66520877	0.693235
rs10744560	12	2387099	rs2239038	2374130	0.691984
rs10035291	5	80796368	rs6866727	80767655	0.691924
rs10455979	6	166995260	rs6910053	166994157	0.69188
rs10455979	6	166995260	rs9295354	166994535	0.69188
rs10035291	5	80796368	rs6894847	80774226	0.691695
rs59134449	10	111745562	rs7086057	111867076	0.691657
rs10896090	11	65945186	rs2302884	65824084	0.691561
rs10896090	11	65945186	rs10791845	65834340	0.691561
rs2302417	3	52814256	rs34993730	52701762	0.69139
rs112114764	17	42201041	rs12937692	42256430	0.691178
rs10896090	11	65945186	rs553160103	65997428	0.690961
rs10035291	5	80796368	rs6895015	80774346	0.690792
rs2302417	3	52814256	rs11130306	52541253	0.689509
rs10896090	11	65945186	rs2376231	65837679	0.689243
rs59134449	10	111745562	rs4275548	111910971	0.689104
rs3804640	3	107793709	rs4855617	107796097	0.689025
rs3804640	3	107793709	rs4855618	107798119	0.689025
rs3804640	3	107793709	rs7619476	107800880	0.689025
rs3804640	3	107793709	rs13072473	107856796	0.688925
rs3804640	3	107793709	rs13077007	107856953	0.688925
rs3804640	3	107793709	rs6769732	107858443	0.688925
rs3804640	3	107793709	rs62264099	107859273	0.688925
rs3804640	3	107793709	rs13090346	107859370	0.688925
rs3804640	3	107793709	rs9841475	107860249	0.688925
rs3804640	3	107793709	rs6788515	107860806	0.688925
rs7122539	11	66662731	rs7103627	66648083	0.688692
rs10896090	11	65945186	rs2302883	65824994	0.68858
rs59134449	10	111745562	rs72828230;rs546739705	111721126	0.688537
rs57195239	2	97376407	rs34209953	97420179	0.688246
rs10035291	5	80796368	rs6896009	80758523	0.687939
rs10035291	5	80796368	rs7702374	80759531	0.687939
rs139221256	15	85357857	rs77791607	85263283	0.687804
rs138321	22	41209304	rs10555752	41217848	0.687476
rs3804640	3	107793709	rs4855615	107772995	0.686472
rs3804640	3	107793709	rs7653452	107780406	0.686472
rs61332983	2	194465711	rs10171901	194456118	0.686262
rs61332983	2	194465711	rs4595992	194457064	0.686262
rs61332983	2	194465711	rs7575761	194457649	0.686262
rs61332983	2	194465711	rs10804055	194458030	0.686262
rs61332983	2	194465711	rs7582395	194458906	0.686262
rs61332983	2	194465711	rs141444757	194459860	0.686262
rs61332983	2	194465711	rs62184804	194460268	0.686262
rs61332983	2	194465711	rs62184805	194464371	0.686262
rs61332983	2	194465711	rs34195311	194467922	0.686262
rs61332983	2	194465711	rs10931604	194469629	0.686262
rs2388334	6	98591622	rs35620340	98555544	0.686219
rs3804640	3	107793709	rs9858939	107856822	0.686101
rs59134449	10	111745562	rs10690043	111842004	0.685821
rs10035291	5	80796368	rs11742106	80767323	0.685722
rs61332983	2	194465711	rs4145308	194440928	0.685656
rs61332983	2	194465711	rs1530150	194441384	0.685656
rs61332983	2	194465711	rs7557858	194447256	0.685656
rs57195239	2	97376407	rs1318597	97463095	0.685531
rs17150022	7	24771777	rs113922010	24833601	0.685463
rs138321	22	41209304	rs138328	41213267	0.685313
rs61332983	2	194465711	rs13424929	194433886	0.684653
rs61332983	2	194465711	rs57207389	194462373	0.684156
rs139221256	15	85357857	rs62021222	85263282	0.684089
rs139221256	15	85357857	rs62021223	85263291	0.684089
rs73496688	11	79156748	rs554776604	79135677	0.683941
rs139221256	15	85357857	rs80106411	85263293	0.683849
rs10035291	5	80796368	rs66563423	80785011	0.683645
rs59134449	10	111745562	rs17126931	111754633	0.683587
rs11647445	16	9926966	rs11640235	9891130	0.683498
rs11647445	16	9926966	rs9926912	9948905	0.683223
rs10035291	5	80796368	rs71000833	80735327	0.683109
rs112114764	17	42201041	rs5820524	42222109	0.682843
rs11647445	16	9926966	rs11643000	9893684	0.682644
rs111444407	19	19358207	rs113688436	19374512	0.682619
rs61332983	2	194465711	rs201183162	194426381	0.682535
rs61332983	2	194465711	rs375525160	194426382	0.682535
rs61332983	2	194465711	rs12474780	194430541	0.682535
rs61332983	2	194465711	rs1440053	194432569	0.682535
rs61332983	2	194465711	rs72912517	194433586	0.682535
rs61332983	2	194465711	rs10167174	194437206	0.682535
rs61332983	2	194465711	rs10209930	194439091	0.682535
rs61332983	2	194465711	rs28488754	194442470	0.682535
rs61332983	2	194465711	rs71008943	194443974	0.682535
rs61332983	2	194465711	rs60859466	194444207	0.682535
rs61332983	2	194465711	rs13395241	194445529	0.682535
rs61332983	2	194465711	rs10182343	194446610	0.682535
rs61332983	2	194465711	rs17673244	194447354	0.682535
rs61332983	2	194465711	rs12463698	194454558	0.682535
rs10035291	5	80796368	rs11748744	80767316	0.681675
rs59134449	10	111745562	rs17127128	111909251	0.681177
rs11647445	16	9926966	rs1004936	9949163	0.680954
rs139221256	15	85357857	rs35127183	85215739	0.680892
rs139221256	15	85357857	rs12912342	85248216	0.680892
rs61332983	2	194465711	rs72025252	194437903	0.680436
rs61332983	2	194465711	rs142334306	194462324	0.680436
rs61332983	2	194465711	rs146252870	194462325	0.680436
rs61332983	2	194465711	rs138929254	194462326	0.680436
rs73188321	7	105048158	rs10269989	105042368	0.679164
rs59134449	10	111745562	rs1349348	111794554	0.679147
rs10896090	11	65945186	rs2452682	65812609	0.679091
rs3804640	3	107793709	rs61053975	107788606	0.678601
rs61332983	2	194465711	rs149701520	194444117	0.678439
rs112114764	17	42201041	rs11355829	42226622	0.678387
rs7544145	1	150138699	rs66773125	150174366	0.678064
rs3804640	3	107793709	rs62264098	107859187	0.677806
rs10035291	5	80796368	rs9918175	80779399	0.677678
rs2302417	3	52814256	rs1010553	52540773	0.677251
rs7122539	11	66662731	rs543936490	66652958	0.677122
rs112114764	17	42201041	rs9895423	42285740	0.677079
rs112114764	17	42201041	rs34575453	42285878	0.677079
rs73496688	11	79156748	rs61884064	79136382	0.676336
rs73188321	7	105048158	rs4727623	105044439	0.675953
rs139221256	15	85357857	rs57489559	85212700	0.675281
rs57195239	2	97376407	rs868168	97353725	0.67484
rs7544145	1	150138699	rs113833990	150162158	0.673261
rs7544145	1	150138699	rs112850955	150164069	0.673261
rs7544145	1	150138699	rs11584606	150167235	0.673261
rs7544145	1	150138699	rs72694969	150170853	0.673261
rs7544145	1	150138699	rs72694971	150173801	0.673261
rs57681866	2	57975714	rs75960077	58000421	0.67218
rs57681866	2	57975714	rs77678709	58000824	0.67218
rs73496688	11	79156748	rs2175420	79123883	0.671675
rs73496688	11	79156748	rs1567540	79124084	0.671675
rs73496688	11	79156748	rs150574515	79124420	0.671675
rs138321	22	41209304	rs34579560	41370414	0.671514
rs112114764	17	42201041	rs2071167	42287519	0.671318
rs10035291	5	80796368	rs10942266	80788921	0.671159
rs9834970	3	36856030	rs11707149	36850490	0.670977
rs9834970	3	36856030	rs7636849	36852776	0.670977
rs138321	22	41209304	rs7290842	41217819	0.670618
rs9834970	3	36856030	rs906482	36856328	0.670483
rs73496688	11	79156748	rs61884062	79135806	0.670403
rs61332983	2	194465711	rs12474400	194405267	0.670304
rs61332983	2	194465711	rs34543511	194406271	0.670304
rs61332983	2	194465711	rs62184768	194408622	0.670304
rs3804640	3	107793709	rs9879947	107765392	0.6701
rs112114764	17	42201041	rs228769	42193185	0.669208
rs7544145	1	150138699	rs111666531	150175613	0.668787
rs3804640	3	107793709	rs326342	107813397	0.668403
rs61332983	2	194465711	rs35341671	194406384	0.668177
rs61332983	2	194465711	rs62184769	194412188	0.668177
[truncated: 777 more rows]

## Sheet: S6
Supplementary Table 6. Association significance between the TF binding-disrupting SNPs and gene expression in the human brain tissues (at least one brain eQTL dataset)
		CMC		LIBD2（DLPFC）		LIBD2（Hippo）		xQTL		Brain(GTEx)
SNP	Gene_symbol	P value	FDR	P value	FDR	P value	FDR	P value	FDR	P value
rs72694957	VPS45	NA	NA	NA	NA	NA	NA	NA	NA	0.0000092(Brain - Cerebellar Hemisphere);9.5e-7( Brain - Frontal Cortex (BA9))
rs72694957	PLEKHO1	NA	NA	NA	NA	NA	NA	NA	NA	0.0000011(Brain - Cerebellum)
rs2071507	PPM1M	0.000172005	0.00890095	NA	NA	NA	NA	2.39e-10	3.83893e-08	1.8e-11( Brain - Cerebellar Hemisphere);8.2e-12(Brain - Cerebellum);0.000022( Brain - Spinal cord (cervical c-1));
rs2071507	GLT8D1	2.02e-08	2.8e-06	2.83e-06	0.000186073	NA	NA	0.0013	0.0469149	0.000030( Brain - Nucleus accumbens (basal ganglia))
rs2071507	NEK4	1.25e-12	3.32e-10	4.63e-08	4.39e-06	2.93e-06	0.000276041	0.000268	0.0128379	0.000005(Brain - Cerebellar Hemisphere); 0.0000041 (Brain - Cerebellum)
rs2071507	ITIH4	NA	NA	NA	NA	NA	NA	1.32e-09	1.90618e-07	4.6e-10(Brain - Amygdala);0.0000044(Brain - Anterior cingulate cortex (BA24));2.9e-11(Brain - Caudate (basal ganglia));1.5e-7(Brain - Cerebellar Hemisphere);3.0e-7（Brain - Cerebellum）3.5e-14( Brain - Cortex);3.6e-7(Brain - Frontal Cortex (BA9));0.0000010 ( Brain - Hippocampus);2.1e-9(Brain - Hypothalamus); 9.1e-11( Brain - Nucleus accumbens (basal ganglia));1.5e-11(Brain - Putamen (basal ganglia)…
rs2071507	RP5-966M1.6	NA	NA	2.09e-05	0.00110528	NA	NA	NA	NA	NA
rs2071507	SFMBT1	3.54e-07	3.78e-05	NA	NA	NA	NA	0.000983	0.0375217	NA
rs2071507	TMEM110	0.00539629	0.135869	NA	NA	NA	NA	0.000284	0.0134835	NA
rs2071507	MUSTN1	1.26e-05	0.000934402	NA	NA	NA	NA	NA	NA	NA
rs2071507	GNL3	NA	NA	NA	NA	NA	NA	2.9e-16	8.94358e-14	0.0000066( Brain - Cerebellar Hemisphere);9.6e-12 (Brain - Cerebellum);0.000075( Brain - Putamen (basal ganglia))
rs2071507	SPCS1	NA	NA	NA	NA	NA	NA	0.000116	0.00624417	NA
rs2071507	RP5-966M1.7	NA	NA	NA	NA	NA	NA	NA	NA	1.2e-11(Brain - Cerebellum)
rs2071507	GLYCTK	NA	NA	NA	NA	NA	NA	NA	NA	0.000042(Brain - Anterior cingulate cortex (BA24));0.000020(Brain - Cerebellum)
rs2071507	POC1A	NA	NA	NA	NA	NA	NA	NA	NA	0.000053( Brain - Putamen (basal ganglia))
rs228769	ASB16-AS1	NA	NA	NA	NA	6.6e-06	0.000568051	NA	NA	0.0000026( Brain - Caudate (basal ganglia));0.0000012 (Brain - Cerebellar Hemisphere);9.2e-10( Brain - Cerebellum);0.000040(Brain - Cortex);1.8e-7( Brain - Nucleus accumbens (basal ganglia));0.000062( Brain - Putamen (basal ganglia));0.0000030( Brain - Spinal cord (cervical c-1))
rs228769	RP5-882C2.2	NA	NA	NA	NA	NA	NA	4.13e-06	0.000324221	NA
rs228769	HDAC5	NA	NA	NA	NA	NA	NA	0.00012	0.00643436	NA
rs228769	ASB16	NA	NA	NA	NA	NA	NA	NA	NA	0.000098( Brain - Cerebellar Hemisphere);0.0000036(Brain - Cerebellum);
rs228769	C17orf53	NA	NA	NA	NA	NA	NA	NA	NA	0.000033( Brain - Cerebellum)
rs3862386	PACS1	2.3e-12	6.51e-10	9.28e-09	9.95e-07	NA	NA	3.69e-10	5.78103e-08	7.0e-7( Brain - Cortex);0.000044( Brain - Frontal Cortex (BA9));
rs3862386	RP11-755F10.1	NA	NA	1.79e-31	1.45e-28	1.91e-22	1.25e-19	NA	NA	8.0e-14( Brain - Amygdala);4.4e-14( Brain - Anterior cingulate cortex (BA24));6.4e-18(Brain - Caudate (basal ganglia));9.4e-19( Brain - Cerebellar Hemisphere);2.1e-19 ( Brain - Cerebellum); 2.0e-10(Brain - Cortex);3.0e-16( Brain - Frontal Cortex (BA9));8.8e-18( Brain - Hippocampus);8.7e-15 ( Brain - Hypothalamus);2.1e-23( Brain - Nucleus accumbens (basal ganglia));2.4e-17(Brain - Putamen (basal g…
rs3862386	RAB1B	NA	NA	NA	NA	NA	NA	1.52e-07	1.59224e-05	NA
rs3862386	YIF1A	NA	NA	6.93e-05	0.00315046	NA	NA	2.95e-05	0.00188023	NA
rs3862386	RIN1	0.000172487	0.0111159	NA	NA	NA	NA	NA	NA	NA
rs3862386	SF3B2	NA	NA	NA	NA	NA	NA	0.000194	0.00976519	NA
rs7570	C11orf80	2.41e-06	0.000263808	NA	NA	NA	NA	5.02e-11	8.82315e-09	0.0000075(Brain - Cerebellar Hemisphere); 4.4e-10( Brain - Cerebellum);0.000016(Brain - Nucleus accumbens (basal ganglia))
rs7570	B4GAT1	NA	NA	1.63e-05	0.000888243	NA	NA	NA	NA	NA
rs7570	RP11-867G23.8	NA	NA	1.73e-10	2.44e-08	3.05e-07	3.6e-05	NA	NA	0.00000027(Brain - Cerebellum)
rs7570	PTPRCAP	NA	NA	NA	NA	NA	NA	9.07e-06	0.000656944	NA
rs7570	CTD-3074O7.2	NA	NA	NA	NA	NA	NA	NA	NA	0.00009(Brain - Cerebellar Hemisphere);0.00014(Brain - Cerebellum)
rs7570	RP11-755F10.1	NA	NA	NA	NA	NA	NA	NA	NA	0.00013(Brain - Cerebellar Hemisphere);0.0000055(Brain - Cerebellum);0.0000056(Brain - Nucleus accumbens (basal ganglia))
rs7570	RP11-867G23.10	NA	NA	NA	NA	NA	NA	NA	NA	0.000000029 (Brain - Cerebellum);
rs7570	PC	NA	NA	2.88696e-05	0.00146832	NA	NA	NA	NA	0.000042(Brain - Cerebellum)
rs7570	LRFN4	NA	NA	NA	NA	NA	NA	NA	NA	0.000043(Brain - Cerebellum)
rs75582668	TM6SF2	NA	NA	NA	NA	NA	NA	NA	NA	0.000078（ Brain - Cerebellar Hemisphere）
rs75582668	GATAD2A	3.39e-22	2.08e-19	5.57e-08	5.21e-06	6.33e-13	1.79e-10	NA	NA	NA
rs75582668	TSSK6	NA	NA	6.16e-07	4.68e-05	1.91e-05	0.00144754	NA	NA	NA
rs75582668	ZNF101	0.000268606	0.0165494	NA	NA	NA	NA	NA	NA	NA
rs75582668	ZNF14	0.00016296	0.0107657	NA	NA	NA	NA	NA	NA	NA
rs75582668	CILP2	NA	NA	NA	NA	NA	NA	NA	NA	0.0000000000095( Brain - Caudate (basal ganglia));2.9e-11(Brain - Nucleus accumbens (basal ganglia));6.5e-12(Brain - Putamen (basal ganglia))
rs75582668	YJEFN3	NA	NA	NA	NA	NA	NA	NA	NA	0.0000054(Brain - Cerebellar Hemisphere); 5.9e-8( Brain - Cerebellum);
rs75582668	HAPLN4	NA	NA	NA	NA	NA	NA	NA	NA	0.000016（Brain - Cerebellar Hemisphere）；9.2e-9（Brain - Cerebellum）
rs1814518	LRRC57	0.00237018	0.0649728	NA	NA	NA	NA	6.64e-08	7.40617e-06	NA
rs1814518	CDAN1	NA	NA	7.23e-11	1.08e-08	NA	NA	NA	NA	0.000056（Brain - Cerebellum）
rs1814518	VPS39	0.000654066	0.0239089	2.28e-06	0.000153266	NA	NA	NA	NA	NA
rs1814518	HAUS2	NA	NA	0.00012375	0.00518958	NA	NA	NA	NA	NA
rs1814518	ZFP106	NA	NA	NA	NA	NA	NA	0.000608	0.0254534	NA
rs1814518	CAPN3	NA	NA	NA	NA	NA	NA	NA	NA	0.000082（Brain - Cerebellar Hemisphere）
rs2027349	TARS2	0.000929767	0.0370961	NA	NA	NA	NA	0.000422	0.0188064	NA
rs2027349	RPRD2	NA	NA	NA	NA	NA	NA	1.04e-22	5.34138e-20	NA
rs2027349	ANP32E	NA	NA	NA	NA	NA	NA	8.62e-06	0.000627584	NA
rs2027349	PLEKHO1	NA	NA	NA	NA	NA	NA	NA	NA	4.5e-7(Brain - Cerebellum);
rs2027349	VPS45	NA	NA	NA	NA	NA	NA	NA	NA	0.000041( Brain - Anterior cingulate cortex (BA24));0.000027(Brain - Cerebellar Hemisphere);0.0000073( Brain - Frontal Cortex (BA9))
rs2251219	SFMBT1	2.56e-05	0.00174246	NA	NA	NA	NA	0.00145	0.0509635	NA
rs2251219	TMEM110	0.00659392	0.155906	NA	NA	NA	NA	4.3e-05	0.00262502	NA
rs2251219	MUSTN1	0.000628253	0.0262649	NA	NA	NA	NA	NA	NA	NA
rs2251219	NISCH	0.000343099	0.0158365	5.54e-05	0.00259447	NA	NA	NA	NA	NA
rs2251219	NEK4	5e-16	2.01e-13	3.71e-17	1.15e-14	8.4e-12	2.07e-09	1.14e-06	0.000100416	9.9e-7( Brain - Cerebellar Hemisphere);0.0000062(Brain - Cerebellum)
rs2251219	GLT8D1	6.32e-08	7.93e-06	3.32e-06	0.00021513	NA	NA	0.0059	0.144597	NA
rs2251219	GNL3	NA	NA	NA	NA	NA	NA	1.67e-20	7.33411e-18	0.000069(Brain - Caudate (basal ganglia));8.7e-13( Brain - Cerebellar Hemisphere);5.9e-19(Brain - Cerebellum);0.0000016 ( Brain - Hypothalamus);2.5e-7(Brain - Putamen (basal ganglia));
rs2251219	SPCS1	NA	NA	NA	NA	NA	NA	3.05e-07	3.01222e-05	NA
rs2251219	PPM1M	0.00418827	0.113949	NA	NA	NA	NA	7.82e-07	7.14339e-05	0.0000011 （Brain - Cerebellar Hemisphere）;3.3e-7(Brain - Cerebellum)
rs2251219	BAP1	NA	NA	NA	NA	NA	NA	0.000174	0.00887028	NA
rs2251219	ITIH4	NA	NA	NA	NA	NA	NA	0.00045	0.0198705	0.0000021(Brain - Amygdala);0.0000092(Brain - Caudate (basal ganglia));1.5e-7(Brain - Cortex);3.2e-8(Brain - Hypothalamus);0.0000073(Brain - Putamen (basal ganglia))
rs2251219	RP5-966M1.7	NA	NA	NA	NA	NA	NA	NA	NA	8.9e-8( Brain - Cerebellar Hemisphere); 2.7e-15(Brain - Cerebellum);0.000037(Brain - Cortex);0.000031(Brain - Putamen (basal ganglia))
rs2251219	RP5-966M1.5	NA	NA	NA	NA	NA	NA	NA	NA	0.000084(Brain - Cerebellar Hemisphere)
rs2251219	GLYCTK	NA	NA	NA	NA	NA	NA	NA	NA	4.6e-7(Brain - Cerebellum)
rs2251219	POC1A	NA	NA	NA	NA	NA	NA	NA	NA	0.000011(Brain - Putamen (basal ganglia))
rs6591201	PACS1	5.69e-06	0.000567417	7.98e-05	0.00355763	1.93e-05	0.00145793	4.51e-09	6.0547e-07	0.0000010(Brain - Cortex);0.0000044(Brain - Frontal Cortex (BA9));
rs6591201	YIF1A	0.00681808	0.182488	NA	NA	NA	NA	4.53e-06	0.000351943	0.000023(Brain - Hypothalamus)
rs6591201	RP11-755F10.1	NA	NA	7.43e-14	1.62e-11	1.52e-06	0.000153916	NA	NA	5.1e-11(Brain - Amygdala);9.7e-10(Brain - Anterior cingulate cortex (BA24));4.9e-14(Brain - Caudate (basal ganglia));2.4e-11( Brain - Cerebellar Hemisphere);3.3e-12(Brain - Cerebellum);9.8e-7(Brain - Cortex);2.6e-11(Brain - Frontal Cortex (BA9));1.5e-11(Brain - Hippocampus);2.0e-10( Brain - Hypothalamus);2.8e-16(Brain - Nucleus accumbens (basal ganglia));1.5e-11(Brain - Putamen (basal ganglia));8…
rs6591201	RAB1B	NA	NA	NA	NA	NA	NA	2.02e-07	2.06343e-05	NA
rs6591201	CD248	NA	NA	NA	NA	NA	NA	0.00118	0.0433862	NA
rs6591201	SSSCA1	NA	NA	NA	NA	NA	NA	0.00122	0.0446453	NA
rs6591201	SF3B2	NA	NA	NA	NA	NA	NA	0.00139	0.0494175	NA
rs6591201	RIN1	NA	NA	NA	NA	NA	NA	NA	NA	0.000059(Brain - Frontal Cortex (BA9))
rs2270448	PACS1	3.66e-09	6.71e-07	1.54e-06	0.000107633	NA	NA	5.76e-12	1.13671e-09	3.9e-7(Brain - Cortex);0.0000068(Brain - Frontal Cortex (BA9));0.000016(Brain - Hypothalamus)
rs2270448	RAB1B	NA	NA	NA	NA	NA	NA	9.41e-07	8.4678e-05	NA
rs2270448	SF3B2	NA	NA	NA	NA	NA	NA	3.24e-05	0.00204168	0.000013(Brain - Cerebellum)
rs2270448	YIF1A	NA	NA	NA	NA	NA	NA	3.57e-05	0.00222564	NA
rs2270448	RP11-755F10.1	NA	NA	6.57e-18	2.19e-15	5.82e-15	2.05e-12	NA	NA	1.1e-11(Brain - Amygdala);2.1e-10(Brain - Anterior cingulate cortex (BA24));2.0e-16( Brain - Caudate (basal ganglia));4.1e-18( Brain - Cerebellar Hemisphere);4.0e-19(Brain - Cerebellum); 7.0e-10(Brain - Cortex);2.4e-13(Brain - Frontal Cortex (BA9));6.2e-16( Brain - Hippocampus);3.0e-13( Brain - Hypothalamus);7.9e-22( Brain - Nucleus accumbens (basal ganglia));7.7e-14(Brain - Putamen (basal gangli…
rs10896081	PACS1	2.21e-12	6.29e-10	9.13e-08	8.21e-06	NA	NA	6.6e-10	9.97452e-08	0.0000004(Brain - Cortex);0.000030(Brain - Frontal Cortex (BA9));
rs10896081	RIN1	0.00016575	0.0107453	NA	NA	NA	NA	NA	NA	NA
rs10896081	RP11-755F10.1	NA	NA	7.73e-38	8.71e-35	2.04e-29	2.04e-26	NA	NA	1.2e-15(Brain - Amygdala);1.4e-14(Brain - Anterior cingulate cortex (BA24));2.6e-20( Brain - Caudate (basal ganglia));3.3e-21( Brain - Cerebellar Hemisphere);5.6e-24(Brain - Cerebellum);2.7e-12(Brain - Cortex);6.6e-18(Brain - Frontal Cortex (BA9));9.6e-18( Brain - Hippocampus); 5.5e-17( Brain - Hypothalamus);2.2e-26( Brain - Nucleus accumbens (basal ganglia));4.6e-18( Brain - Putamen (basal gangl…
rs10896081	RAB1B	NA	NA	NA	NA	NA	NA	9.84e-08	1.06561e-05	NA
rs10896081	YIF1A	NA	NA	NA	NA	NA	NA	2.22e-05	0.00146005	NA
rs10896081	SF3B2	NA	NA	NA	NA	NA	NA	0.000301	0.0141864	NA
rs6503488	ATXN7L3	0.0015598	0.0393018	NA	NA	NA	NA	NA	NA	NA
rs6503488	RP5-882C2.2	NA	NA	NA	NA	NA	NA	3.19e-10	5.05072e-08	NA
rs6503488	HDAC5	NA	NA	NA	NA	NA	NA	5.24e-06	0.000401313	NA
rs6503488	TMUB2	NA	NA	NA	NA	NA	NA	2.66e-05	0.00171703	NA
rs6503488	ASB16-AS1	NA	NA	NA	NA	NA	NA	NA	NA	0.0000049( Brain - Amygdala);6.7e-10( Brain - Caudate (basal ganglia));4.5e-10(Brain - Cerebellar Hemisphere);7.7e-10( Brain - Cerebellum);0.0000018( Brain - Cortex); 0.0000016(Brain - Frontal Cortex (BA9));1.8e-7(Brain - Hypothalamus);0.0000014( Brain - Nucleus accumbens (basal ganglia));5.0e-9(Brain - Putamen (basal ganglia));0.000024(Brain - Spinal cord (cervical c-1))
rs6503488	ASB16	NA	NA	NA	NA	NA	NA	NA	NA	0.0000028(Brain - Cerebellar Hemisphere);0.000027(Brain - Cerebellum)
rs2965186	GATAD2A	4.45e-22	2.71e-19	5.17e-07	3.99e-05	4.89e-11	1.09e-08	NA	NA	NA
rs2965186	ZNF101	0.000289849	0.0176685	NA	NA	NA	NA	NA	NA	NA
rs2965186	ZNF14	0.00017513	0.0114499	NA	NA	NA	NA	0.000238	0.0116412	NA
rs2965186	TSSK6	NA	NA	2.53e-06	0.000168312	NA	NA	NA	NA	NA
rs2965186	HAPLN4	NA	NA	NA	NA	NA	NA	2.51e-06	0.000206938	0.000016(Brain - Cerebellar Hemisphere);9.2e-9(Brain - Cerebellum);
rs2965186	AC138430.4	NA	NA	NA	NA	NA	NA	0.000228	0.0112247	NA
rs2965186	CILP2	NA	NA	NA	NA	NA	NA	NA	NA	0.0000000000095( Brain - Caudate (basal ganglia));2.9e-11(Brain - Nucleus accumbens (basal ganglia));6.5e-12( Brain - Putamen (basal ganglia))
rs2965186	YJEFN3	NA	NA	NA	NA	NA	NA	NA	NA	0.0000054(Brain - Cerebellar Hemisphere);5.9e-8(Brain - Cerebellum)
rs2965186	TM6SF2	NA	NA	NA	NA	NA	NA	NA	NA	0.000078(Brain - Cerebellar Hemisphere)

## Sheet: S7
Supplementary Table 7. Association significance between the TF binding-disrupting SNPs and gene expression in the human brain tissues (at least two brain eQTL datasets)
		CMC		LIBD2（DLPFC）		LIBD2（Hippo）		xQTL		Brain(GTEx)
SNP	Gene_symbol	P value	FDR	P value	FDR	P value	FDR	P value	FDR	P value
rs2071507	PPM1M	0.000172005	0.00890095	NA	NA	NA	NA	2.39e-10	3.83893e-08	1.8e-11( Brain - Cerebellar Hemisphere);8.2e-12(Brain - Cerebellum);0.000022( Brain - Spinal cord (cervical c-1));
rs2071507	GLT8D1	2.02e-08	2.8e-06	2.83e-06	0.000186073	NA	NA	0.0013	0.0469149	0.000030( Brain - Nucleus accumbens (basal ganglia))
rs2071507	NEK4	1.25e-12	3.32e-10	4.63e-08	4.39e-06	2.93e-06	0.000276041	0.000268	0.0128379	0.000005(Brain - Cerebellar Hemisphere); 0.0000041 (Brain - Cerebellum)
rs2071507	ITIH4	NA	NA	NA	NA	NA	NA	1.32e-09	1.90618e-07	4.6e-10(Brain - Amygdala);0.0000044(Brain - Anterior cingulate cortex (BA24));2.9e-11(Brain - Caudate (basal ganglia));1.5e-7(Brain - Cerebellar Hemisphere);3.0e-7（Brain - Cerebellum）3.5e-14( Brain - Cortex);3.6e-7(Brain - Frontal Cortex (BA9));0.0000010 ( Brain - Hippocampus);2.1e-9(Brain - Hypothalamus); 9.1e-11( Brain - Nucleus accumbens (basal ganglia));1.5e-11(Brain - Putamen (basal ganglia)…
rs2071507	SFMBT1	3.54e-07	3.78e-05	NA	NA	NA	NA	0.000983	0.0375217	NA
rs2071507	TMEM110	0.00539629	0.135869	NA	NA	NA	NA	0.000284	0.0134835	NA
rs2071507	GNL3	NA	NA	NA	NA	NA	NA	2.9e-16	8.94358e-14	0.0000066( Brain - Cerebellar Hemisphere);9.6e-12 (Brain - Cerebellum);0.000075( Brain - Putamen (basal ganglia))
rs228769	ASB16-AS1	NA	NA	NA	NA	6.6e-06	0.000568051	NA	NA	0.0000026( Brain - Caudate (basal ganglia));0.0000012 (Brain - Cerebellar Hemisphere);9.2e-10( Brain - Cerebellum);0.000040(Brain - Cortex);1.8e-7( Brain - Nucleus accumbens (basal ganglia));0.000062( Brain - Putamen (basal ganglia));0.0000030( Brain - Spinal cord (cervical c-1))
rs3862386	PACS1	2.3e-12	6.51e-10	9.28e-09	9.95e-07	NA	NA	3.69e-10	5.78103e-08	7.0e-7( Brain - Cortex);0.000044( Brain - Frontal Cortex (BA9));
rs3862386	RP11-755F10.1	NA	NA	1.79e-31	1.45e-28	1.91e-22	1.25e-19	NA	NA	8.0e-14( Brain - Amygdala);4.4e-14( Brain - Anterior cingulate cortex (BA24));6.4e-18(Brain - Caudate (basal ganglia));9.4e-19( Brain - Cerebellar Hemisphere);2.1e-19 ( Brain - Cerebellum); 2.0e-10(Brain - Cortex);3.0e-16( Brain - Frontal Cortex (BA9));8.8e-18( Brain - Hippocampus);8.7e-15 ( Brain - Hypothalamus);2.1e-23( Brain - Nucleus accumbens (basal ganglia));2.4e-17(Brain - Putamen (basal g…
rs3862386	YIF1A	NA	NA	6.93e-05	0.00315046	NA	NA	2.95e-05	0.00188023	NA
rs7570	C11orf80	2.41e-06	0.000263808	NA	NA	NA	NA	5.02e-11	8.82315e-09	0.0000075(Brain - Cerebellar Hemisphere); 4.4e-10( Brain - Cerebellum);0.000016(Brain - Nucleus accumbens (basal ganglia))
rs7570	RP11-867G23.8	NA	NA	1.73e-10	2.44e-08	3.05e-07	3.6e-05	NA	NA	0.00000027(Brain - Cerebellum)
rs7570	PC	NA	NA	2.88696e-05	0.00146832	NA	NA	NA	NA	0.000042(Brain - Cerebellum)
rs75582668	GATAD2A	3.39e-22	2.08e-19	5.57e-08	5.21e-06	6.33e-13	1.79e-10	NA	NA	NA
rs75582668	TSSK6	NA	NA	6.16e-07	4.68e-05	1.91e-05	0.00144754	NA	NA	NA
rs1814518	LRRC57	0.00237018	0.0649728	NA	NA	NA	NA	6.64e-08	7.40617e-06	NA
rs1814518	CDAN1	NA	NA	7.23e-11	1.08e-08	NA	NA	NA	NA	0.000056（Brain - Cerebellum）
rs1814518	VPS39	0.000654066	0.0239089	2.28e-06	0.000153266	NA	NA	NA	NA	NA
rs2027349	TARS2	0.000929767	0.0370961	NA	NA	NA	NA	0.000422	0.0188064	NA
rs2251219	SFMBT1	2.56e-05	0.00174246	NA	NA	NA	NA	0.00145	0.0509635	NA
rs2251219	TMEM110	0.00659392	0.155906	NA	NA	NA	NA	4.3e-05	0.00262502	NA
rs2251219	NISCH	0.000343099	0.0158365	5.54e-05	0.00259447	NA	NA	NA	NA	NA
rs2251219	NEK4	5e-16	2.01e-13	3.71e-17	1.15e-14	8.4e-12	2.07e-09	1.14e-06	0.000100416	9.9e-7( Brain - Cerebellar Hemisphere);0.0000062(Brain - Cerebellum)
rs2251219	GLT8D1	6.32e-08	7.93e-06	3.32e-06	0.00021513	NA	NA	0.0059	0.144597	NA
rs2251219	GNL3	NA	NA	NA	NA	NA	NA	1.67e-20	7.33411e-18	0.000069(Brain - Caudate (basal ganglia));8.7e-13( Brain - Cerebellar Hemisphere);5.9e-19(Brain - Cerebellum);0.0000016 ( Brain - Hypothalamus);2.5e-7(Brain - Putamen (basal ganglia));
rs2251219	PPM1M	0.00418827	0.113949	NA	NA	NA	NA	7.82e-07	7.14339e-05	0.0000011 （Brain - Cerebellar Hemisphere）;3.3e-7(Brain - Cerebellum)
rs2251219	ITIH4	NA	NA	NA	NA	NA	NA	0.00045	0.0198705	0.0000021(Brain - Amygdala);0.0000092(Brain - Caudate (basal ganglia));1.5e-7(Brain - Cortex);3.2e-8(Brain - Hypothalamus);0.0000073(Brain - Putamen (basal ganglia))
rs6591201	PACS1	5.69e-06	0.000567417	7.98e-05	0.00355763	1.93e-05	0.00145793	4.51e-09	6.0547e-07	0.0000010(Brain - Cortex);0.0000044(Brain - Frontal Cortex (BA9));
rs6591201	YIF1A	0.00681808	0.182488	NA	NA	NA	NA	4.53e-06	0.000351943	0.000023(Brain - Hypothalamus)
rs6591201	RP11-755F10.1	NA	NA	7.43e-14	1.62e-11	1.52e-06	0.000153916	NA	NA	5.1e-11(Brain - Amygdala);9.7e-10(Brain - Anterior cingulate cortex (BA24));4.9e-14(Brain - Caudate (basal ganglia));2.4e-11( Brain - Cerebellar Hemisphere);3.3e-12(Brain - Cerebellum);9.8e-7(Brain - Cortex);2.6e-11(Brain - Frontal Cortex (BA9));1.5e-11(Brain - Hippocampus);2.0e-10( Brain - Hypothalamus);2.8e-16(Brain - Nucleus accumbens (basal ganglia));1.5e-11(Brain - Putamen (basal ganglia));8…
rs2270448	PACS1	3.66e-09	6.71e-07	1.54e-06	0.000107633	NA	NA	5.76e-12	1.13671e-09	3.9e-7(Brain - Cortex);0.0000068(Brain - Frontal Cortex (BA9));0.000016(Brain - Hypothalamus)
rs2270448	SF3B2	NA	NA	NA	NA	NA	NA	3.24e-05	0.00204168	0.000013(Brain - Cerebellum)
rs2270448	RP11-755F10.1	NA	NA	6.57e-18	2.19e-15	5.82e-15	2.05e-12	NA	NA	1.1e-11(Brain - Amygdala);2.1e-10(Brain - Anterior cingulate cortex (BA24));2.0e-16( Brain - Caudate (basal ganglia));4.1e-18( Brain - Cerebellar Hemisphere);4.0e-19(Brain - Cerebellum); 7.0e-10(Brain - Cortex);2.4e-13(Brain - Frontal Cortex (BA9));6.2e-16( Brain - Hippocampus);3.0e-13( Brain - Hypothalamus);7.9e-22( Brain - Nucleus accumbens (basal ganglia));7.7e-14(Brain - Putamen (basal gangli…
rs10896081	PACS1	2.21e-12	6.29e-10	9.13e-08	8.21e-06	NA	NA	6.6e-10	9.97452e-08	0.0000004(Brain - Cortex);0.000030(Brain - Frontal Cortex (BA9));
rs10896081	RP11-755F10.1	NA	NA	7.73e-38	8.71e-35	2.04e-29	2.04e-26	NA	NA	1.2e-15(Brain - Amygdala);1.4e-14(Brain - Anterior cingulate cortex (BA24));2.6e-20( Brain - Caudate (basal ganglia));3.3e-21( Brain - Cerebellar Hemisphere);5.6e-24(Brain - Cerebellum);2.7e-12(Brain - Cortex);6.6e-18(Brain - Frontal Cortex (BA9));9.6e-18( Brain - Hippocampus); 5.5e-17( Brain - Hypothalamus);2.2e-26( Brain - Nucleus accumbens (basal ganglia));4.6e-18( Brain - Putamen (basal gangl…
rs2965186	GATAD2A	4.45e-22	2.71e-19	5.17e-07	3.99e-05	4.89e-11	1.09e-08	NA	NA	NA
rs2965186	ZNF14	0.00017513	0.0114499	NA	NA	NA	NA	0.000238	0.0116412	NA
rs2965186	HAPLN4	NA	NA	NA	NA	NA	NA	2.51e-06	0.000206938	0.000016(Brain - Cerebellar Hemisphere);9.2e-9(Brain - Cerebellum);

## Sheet: S8
Supplementary Table 8. Association significance between the TF binding-disrupting SNPs and gene expression in the human brain tissues(at least three brain eQTL datasets)
		CMC		LIBD2（DLPFC）		LIBD2（Hippo）		xQTL		Brain(GTEx)
SNP	Gene_symbol	P value	FDR	P value	FDR	P value	FDR	P value	FDR	P value
rs2071507	PPM1M	0.000172005	0.00890095	NA	NA	NA	NA	2.39e-10	3.83893e-08	1.8e-11( Brain - Cerebellar Hemisphere);8.2e-12(Brain - Cerebellum);0.000022( Brain - Spinal cord (cervical c-1));
rs2071507	GLT8D1	2.02e-08	2.8e-06	2.83e-06	0.000186073	NA	NA	0.0013	0.0469149	0.000030( Brain - Nucleus accumbens (basal ganglia))
rs2071507	NEK4	1.25e-12	3.32e-10	4.63e-08	4.39e-06	2.93e-06	0.000276041	0.000268	0.0128379	0.000005(Brain - Cerebellar Hemisphere); 0.0000041 (Brain - Cerebellum)
rs3862386	PACS1	2.3e-12	6.51e-10	9.28e-09	9.95e-07	NA	NA	3.69e-10	5.78103e-08	7.0e-7( Brain - Cortex);0.000044( Brain - Frontal Cortex (BA9));
rs3862386	RP11-755F10.1	NA	NA	1.79e-31	1.45e-28	1.91e-22	1.25e-19	NA	NA	8.0e-14( Brain - Amygdala);4.4e-14( Brain - Anterior cingulate cortex (BA24));6.4e-18(Brain - Caudate (basal ganglia));9.4e-19( Brain - Cerebellar Hemisphere);2.1e-19 ( Brain - Cerebellum); 2.0e-10(Brain - Cortex);3.0e-16( Brain - Frontal Cortex (BA9));8.8e-18( Brain - Hippocampus);8.7e-15 ( Brain - Hypothalamus);2.1e-23( Brain - Nucleus accumbens (basal ganglia));2.4e-17(Brain - Putamen (basal g…
rs7570	C11orf80	2.41e-06	0.000263808	NA	NA	NA	NA	5.02e-11	8.82315e-09	0.0000075(Brain - Cerebellar Hemisphere); 4.4e-10( Brain - Cerebellum);0.000016(Brain - Nucleus accumbens (basal ganglia))
rs7570	RP11-867G23.8	NA	NA	1.73e-10	2.44e-08	3.05e-07	3.6e-05	NA	NA	0.00000027(Brain - Cerebellum)
rs75582668	GATAD2A	3.39e-22	2.08e-19	5.57e-08	5.21e-06	6.33e-13	1.79e-10	NA	NA	NA
rs2251219	NEK4	5e-16	2.01e-13	3.71e-17	1.15e-14	8.4e-12	2.07e-09	1.14e-06	0.000100416	9.9e-7( Brain - Cerebellar Hemisphere);0.0000062(Brain - Cerebellum)
rs2251219	GLT8D1	6.32e-08	7.93e-06	3.32e-06	0.00021513	NA	NA	0.0059	0.144597	NA
rs2251219	PPM1M	0.00418827	0.113949	NA	NA	NA	NA	7.82e-07	7.14339e-05	0.0000011 （Brain - Cerebellar Hemisphere）;3.3e-7(Brain - Cerebellum)
rs6591201	PACS1	5.69e-06	0.000567417	7.98e-05	0.00355763	1.93e-05	0.00145793	4.51e-09	6.0547e-07	0.0000010(Brain - Cortex);0.0000044(Brain - Frontal Cortex (BA9));
rs6591201	YIF1A	0.00681808	0.182488	NA	NA	NA	NA	4.53e-06	0.000351943	0.000023(Brain - Hypothalamus)
rs6591201	RP11-755F10.1	NA	NA	7.43e-14	1.62e-11	1.52e-06	0.000153916	NA	NA	5.1e-11(Brain - Amygdala);9.7e-10(Brain - Anterior cingulate cortex (BA24));4.9e-14(Brain - Caudate (basal ganglia));2.4e-11( Brain - Cerebellar Hemisphere);3.3e-12(Brain - Cerebellum);9.8e-7(Brain - Cortex);2.6e-11(Brain - Frontal Cortex (BA9));1.5e-11(Brain - Hippocampus);2.0e-10( Brain - Hypothalamus);2.8e-16(Brain - Nucleus accumbens (basal ganglia));1.5e-11(Brain - Putamen (basal ganglia));8…
rs2270448	PACS1	3.66e-09	6.71e-07	1.54e-06	0.000107633	NA	NA	5.76e-12	1.13671e-09	3.9e-7(Brain - Cortex);0.0000068(Brain - Frontal Cortex (BA9));0.000016(Brain - Hypothalamus)
rs2270448	RP11-755F10.1	NA	NA	6.57e-18	2.19e-15	5.82e-15	2.05e-12	NA	NA	1.1e-11(Brain - Amygdala);2.1e-10(Brain - Anterior cingulate cortex (BA24));2.0e-16( Brain - Caudate (basal ganglia));4.1e-18( Brain - Cerebellar Hemisphere);4.0e-19(Brain - Cerebellum); 7.0e-10(Brain - Cortex);2.4e-13(Brain - Frontal Cortex (BA9));6.2e-16( Brain - Hippocampus);3.0e-13( Brain - Hypothalamus);7.9e-22( Brain - Nucleus accumbens (basal ganglia));7.7e-14(Brain - Putamen (basal gangli…
rs10896081	PACS1	2.21e-12	6.29e-10	9.13e-08	8.21e-06	NA	NA	6.6e-10	9.97452e-08	0.0000004(Brain - Cortex);0.000030(Brain - Frontal Cortex (BA9));
rs10896081	RP11-755F10.1	NA	NA	7.73e-38	8.71e-35	2.04e-29	2.04e-26	NA	NA	1.2e-15(Brain - Amygdala);1.4e-14(Brain - Anterior cingulate cortex (BA24));2.6e-20( Brain - Caudate (basal ganglia));3.3e-21( Brain - Cerebellar Hemisphere);5.6e-24(Brain - Cerebellum);2.7e-12(Brain - Cortex);6.6e-18(Brain - Frontal Cortex (BA9));9.6e-18( Brain - Hippocampus); 5.5e-17( Brain - Hypothalamus);2.2e-26( Brain - Nucleus accumbens (basal ganglia));4.6e-18( Brain - Putamen (basal gangl…
rs2965186	GATAD2A	4.45e-22	2.71e-19	5.17e-07	3.99e-05	4.89e-11	1.09e-08	NA	NA	NA

## Sheet: S9
Supplementary Table 9. The result of allelic-specific expression.
SNP ID	CHR	Position	VARIANT_ID	REF_ALLELE	ALT_ALLELE	SAMPLE_ID	TISSUE_ID	REF_COUNT	ALT_COUNT	TOTAL_COUNT	REF_RATIO	NULL_RATIO	BINOM_P	BINOM_P_ADJUSTED
rs2027349	chr1	150067621	chr1_150067621_A_G_b38	A	G	GTEX-UTHO-0011-R4A-SM-3GIJP	BRNAMY	0	10	10	0	0.516108	0.000703859	0.00326283
rs2027349	chr1	150067621	chr1_150067621_A_G_b38	A	G	GTEX-UTHO-0011-R6A-SM-3GIJW	BRNNCC	20	4	24	0.833333	0.516108	0.00174378	0.00817059
rs2270448	chr11	66068460	chr11_66068460_G_T_b38	G	T	GTEX-UTHO-0011-R10A-SM-3GIJQ	BRNCTXB	0	18	18	0	0.516108	2.12e-06	1.33e-05
rs2270448	chr11	66068460	chr11_66068460_G_T_b38	G	T	GTEX-UTHO-0011-R2A-SM-3GIKC	BRNSNG	11	0	11	1	0.516108	0.00103265	0.00785186
rs1814518	chr11	66843174	chr11_66843174_G_C_b38	G	C	GTEX-1EMGI-0011-R11b-SM-9OSWX	BRNCHB	7	52	59	0.118644	0.515669	2.03e-10	5.97e-08
rs1814518	chr11	66843174	chr11_66843174_G_C_b38	G	C	GTEX-1EMGI-0011-R3b-SM-CE6R9	BRNACC	0	19	19	0	0.515669	1.04e-06	0.00016602
rs1814518	chr11	66843174	chr11_66843174_G_C_b38	G	C	GTEX-11TTK-2826-SM-5GU5K	BRNCHA	63	18	81	0.777778	0.51506	1.77e-06	0.000344801
rs1814518	chr11	66843174	chr11_66843174_G_C_b38	G	C	GTEX-1EMGI-0011-R2b-SM-9OSVS	BRNSNG	1	20	21	0.047619	0.515669	6.62e-06	0.000539022
rs1814518	chr11	66843174	chr11_66843174_G_C_b38	G	C	GTEX-1EMGI-3026-SM-7P8P6	BRNCTXA	1	19	20	0.05	0.515669	1.3e-05	0.00155646
rs1814518	chr11	66843174	chr11_66843174_G_C_b38	G	C	GTEX-1EMGI-0011-R10a-SM-9OSWY	BRNCTXB	0	15	15	0	0.515669	1.89e-05	0.00257167
rs1814518	chr11	66843174	chr11_66843174_G_C_b38	G	C	GTEX-1EMGI-3126-SM-7MXUR	BRNCHA	4	26	30	0.133333	0.515669	2.34e-05	0.00295357
rs1814518	chr11	66843174	chr11_66843174_G_C_b38	G	C	GTEX-11ZVC-3026-SM-59HJM	BRNCHA	82	34	116	0.706897	0.516153	3.64e-05	0.00402898
rs1814518	chr11	66843174	chr11_66843174_G_C_b38	G	C	GTEX-ZAB4-2926-SM-57WCV	BRNCHA	44	12	56	0.785714	0.515831	4.21e-05	0.00412771
rs1814518	chr11	66843174	chr11_66843174_G_C_b38	G	C	GTEX-11EMC-0011-R11b-SM-DNZZK	BRNCHB	69	28	97	0.71134	0.514487	9.67e-05	0.00712607
rs1814518	chr11	66843174	chr11_66843174_G_C_b38	G	C	GTEX-UTHO-0011-R10A-SM-3GIJQ	BRNCTXB	1	10	11	0.0909091	0.516108	0.00502859	0.00944542
rs1814518	chr11	66843174	chr11_66843174_G_C_b38	G	C	GTEX-1KANB-0011-R9b-SM-EZ6MO	BRNSPC	13	0	13	1	0.515596	0.000262834	0.0104108
rs1814518	chr11	66843174	chr11_66843174_G_C_b38	G	C	GTEX-T5JC-0011-R11A-SM-32PMB	BRNCHB	65	26	91	0.714286	0.516443	0.000140083	0.0105647
rs1814518	chr11	66843174	chr11_66843174_G_C_b38	G	C	GTEX-1A3MX-0011-R11b-SM-7DUGP	BRNCHB	48	16	64	0.75	0.51499	0.000144383	0.0115481
rs1814518	chr11	66843174	chr11_66843174_G_C_b38	G	C	GTEX-YJ89-2926-SM-5P9IT	BRNCHA	87	42	129	0.674419	0.516537	0.000384747	0.0189085
rs1814518	chr11	66843174	chr11_66843174_G_C_b38	G	C	GTEX-14PN4-0011-R11a-SM-686ZW	BRNCHB	61	25	86	0.709302	0.515518	0.000323492	0.019243
rs1814518	chr11	66843174	chr11_66843174_G_C_b38	G	C	GTEX-QVUS-0011-R4A-SM-3GAE7	BRNAMY	8	0	8	1	0.516407	0.00804867	0.0280564
rs1814518	chr11	66843174	chr11_66843174_G_C_b38	G	C	GTEX-14E6D-0011-R11b-SM-664NP	BRNCHB	80	39	119	0.672269	0.515515	0.000640319	0.029224
rs1814518	chr11	66843174	chr11_66843174_G_C_b38	G	C	GTEX-17EVQ-0011-R11a-SM-7LT9C	BRNCHB	82	41	123	0.666667	0.514354	0.00078397	0.0360964
rs1814518	chr11	66843174	chr11_66843174_G_C_b38	G	C	GTEX-1B8SG-1926-SM-73KUB	BRNCHA	82	41	123	0.666667	0.51606	0.000804622	0.0378029
rs1814518	chr11	66843174	chr11_66843174_G_C_b38	G	C	GTEX-13RTJ-0011-R7b-SM-5P9JS	BRNPTM	29	7	36	0.805556	0.516139	0.000618464	0.038102
rs1814518	chr11	66843174	chr11_66843174_G_C_b38	G	C	GTEX-1R9PO-2826-SM-E6CPV	BRNCHA	44	16	60	0.733333	0.51399	0.000677588	0.0439181
rs1814518	chr11	66843174	chr11_66843174_G_C_b38	G	C	GTEX-N7MS-0011-R11A-SM-2HMJS	BRNCHB	70	34	104	0.673077	0.516169	0.00157071	0.0451567
rs1814518	chr11	66843174	chr11_66843174_G_C_b38	G	C	GTEX-11TTK-0011-R11b-SM-DO112	BRNCHB	95	51	146	0.650685	0.51506	0.00117122	0.0460346
rs2251219	chr3	52550771	chr3_52550771_T_C_b38	T	C	GTEX-PVOW-0011-R1A-SM-32PL6	BRNHPP	0	10	10	0	0.515188	0.00071735	0.00491693
rs2251219	chr3	52550771	chr3_52550771_T_C_b38	T	C	GTEX-T2IS-3026-SM-32QPM	BRNCTXA	2	13	15	0.133333	0.515882	0.00329693	0.0217886
rs2251219	chr3	52550771	chr3_52550771_T_C_b38	T	C	GTEX-QMR6-0011-R7A-SM-32PKL	BRNPTM	10	1	11	0.909091	0.515105	0.012112	0.0243173
rs2251219	chr3	52550771	chr3_52550771_T_C_b38	T	C	GTEX-T2IS-0011-R5A-SM-32QP4	BRNCDT	13	2	15	0.866667	0.515882	0.00780768	0.0285377
rs2251219	chr3	52550771	chr3_52550771_T_C_b38	T	C	GTEX-1F75A-0011-R7b-SM-9QEHE	BRNPTM	1	13	14	0.0714286	0.514825	0.000726859	0.0337935
